# Supplementary material for: Oxidative Stress in Cells with Extra Centrosomes Drives Non-Cell-Autonomous Invasion
Source: Dev Cell. 2018 Nov 19;47(4):409–424.e9. doi: 10.1016/j.devcel.2018.10.026 (PMC6251975; doi:10.1016/j.devcel.2018.10.026)
Supplement: Table S2. Proteomic Analyses of the CM Collected from −DOX and +DOX Cells, Related to Figure 3 — Data used to generate the graphic in Figure 3B. [file mmc2.xlsx]

## Sheet: Sheet3
Table S2. Proteomic analyses of the CM collected from -DOX and +DOX cells.
Related to Figure 3
Protein uniprot acccesion	Protein name	minus_Dox 1	minus_Dox 2	minus_Dox 4	plus_Dox1 5	plus_Dox1 6	plus_Dox1 7	plus_Dox3 9	plus_Dox3 10	plus_Dox3 11	plus_Dox4 13	plus_Dox8 15	plus_Dox9 16	n (number of unique peptides)	n (number of spectral counts per protein)	Protein Mascot Score	359825	Norm to sum	minus_Dox 1	minus_Dox 2	minus_Dox 4	plus_Dox1 5	plus_Dox1 6	plus_Dox1 7	Averages	Dox-	Dox+	Dox3+	Dox4+	fold	Dox-	Dox+	ttest	Dox- vs Dox+	adjusted p	Dox- vs Dox+	norm across	CM -Dox 1	CM -Dox 2	CM -Dox 3	CM +Dox 1	CM +Dox 2	CM +Dox 3		Dox- vs Dox+	Dox- vs Dox+3	Dox- vs Dox+4		cond
SYNE2_HUMAN	Nesprin-2 OS=Homo sapiens GN=SYNE2 PE=1 SV=3	5.76507e+06	4.81996e+07	359825	4.75235e+08	1.84524e+08	3.8172e+08	2.7864e+08	4.63538e+08	3.17445e+08	1.65244e+08	1.23197e+08	1.39661e+08	2	2	56.86		SYNE2_HUMAN	2.61693e-05	8.25647e-05	4.40903e-06	0.000439536	0.000196123	0.000428982	SYNE2_HUMAN	-2.7166	1.25757	#REF!	#REF!	SYNE2_HUMAN	0	3.97417	SYNE2_HUMAN	0.0367101	SYNE2_HUMAN	2.49629	SYNE2_HUMAN	-2.4127	-0.755053	-4.98204	1.65733	0.49311	1.62227	SYNE2_HUMAN	0	#REF!	#REF!	SYNE2_HUMAN	1
STIP1_HUMAN	Stress-induced-phosphoprotein 1 OS=Homo sapiens GN=STIP1 PE=1 SV=1	359825	2.62596e+07	359825	1.02454e+08	1.04301e+08	8.80872e+07	2.11281e+08	2.984e+08	3.32032e+08	2.06253e+07	5.10749e+07	1.73275e+08	2	4	97.23		STIP1_HUMAN	1.63335e-06	4.4982e-05	4.40903e-06	9.47575e-05	0.000110858	9.89936e-05	STIP1_HUMAN	-3.34674	0.536069	#REF!	#REF!	STIP1_HUMAN	0	3.88281	STIP1_HUMAN	0.0521027	STIP1_HUMAN	1.41719	STIP1_HUMAN	-5.41876	-0.63532	-3.98613	0.439572	0.665967	0.502667	STIP1_HUMAN	0	#REF!	#REF!	STIP1_HUMAN	1
COX41_HUMAN	Cytochrome c oxidase subunit 4 isoform 1, mitochondrial OS=Homo sapiens GN=COX4I1 PE=1 SV=1	359825	359825	1.16336e+06	1.35595e+07	4.86111e+07	1.7441e+07	2.61122e+08	3.20102e+08	4.11799e+08	8.96907e+07	7.44825e+07	2.27929e+08	4	13	102.72		COX41_HUMAN	1.63335e-06	6.16371e-07	1.42549e-05	1.25409e-05	5.16667e-05	1.96004e-05	COX41_HUMAN	-2.46291	0.800242	#REF!	#REF!	COX41_HUMAN	0	3.26315	COX41_HUMAN	0.0904192	COX41_HUMAN	1.36633	COX41_HUMAN	-3.0361	-4.44207	0.0894513	-0.0953663	1.94722	0.54887	COX41_HUMAN	0	#REF!	#REF!	COX41_HUMAN	1
EF1G_HUMAN	Elongation factor 1-gamma OS=Homo sapiens GN=EEF1G PE=1 SV=3	3.06253e+08	1.60646e+08	7.47972e+07	2.03733e+09	9.71222e+08	1.62901e+09	3.71574e+09	5.84082e+09	3.50962e+09	1.98796e+09	4.40323e+08	5.23168e+08	10	37	361.01		EF1G_HUMAN	0.00139017	0.000275183	0.000916511	0.00188429	0.00103227	0.0018307	EF1G_HUMAN	-0.78048	0.334282	#REF!	#REF!	EF1G_HUMAN	0	1.11476	EF1G_HUMAN	0.214093	EF1G_HUMAN	1.03988	EF1G_HUMAN	0.198801	-2.138	-0.40224	0.637554	-0.230641	0.595934	EF1G_HUMAN	0	#REF!	#REF!	EF1G_HUMAN	1
GRSF1_HUMAN	G-rich sequence factor 1 OS=Homo sapiens GN=GRSF1 PE=1 SV=3	3.3112e+07	1.50441e+08	2.35763e+07	3.86204e+08	4.21143e+08	3.10895e+08	2.92102e+09	2.72797e+09	3.16557e+09	7.55456e+08	7.98696e+08	1.13532e+09	6	7	122.78		GRSF1_HUMAN	0.000150305	0.000257702	0.000288887	0.000357193	0.000447615	0.000349388	GRSF1_HUMAN	-0.51281	0.26042	#REF!	#REF!	GRSF1_HUMAN	0	0.77323	GRSF1_HUMAN	0.0685024	GRSF1_HUMAN	1.3309	GRSF1_HUMAN	-1.08628	-0.308474	-0.143673	0.162527	0.488081	0.130652	GRSF1_HUMAN	0	#REF!	#REF!	GRSF1_HUMAN	1
PP1G_HUMAN	Serine/threonine-protein phosphatase PP1-gamma catalytic subunit OS=Homo sapiens GN=PPP1CC PE=1 SV=1	3.41329e+08	1.18858e+09	1.27485e+08	2.39779e+09	2.25835e+09	2.28301e+09	2.07783e+09	1.08372e+09	1.67494e+09	1.63995e+09	1.25809e+09	6.37383e+08	3	66	154.55		PP1G_HUMAN	0.00154939	0.002036	0.00156211	0.00221768	0.00240031	0.00256568	PP1G_HUMAN	-0.321731	0.168493	#REF!	#REF!	PP1G_HUMAN	0	0.490224	PP1G_HUMAN	0.0265728	PP1G_HUMAN	3.61389	PP1G_HUMAN	-0.457009	-0.0629721	-0.445213	0.060338	0.174509	0.270632	PP1G_HUMAN	0	#REF!	#REF!	PP1G_HUMAN	0
FA49B_HUMAN	Protein FAM49B OS=Homo sapiens GN=FAM49B PE=1 SV=1	1.09079e+09	4.40515e+09	5.82134e+08	8.40428e+09	9.11603e+09	8.41646e+09	1.83168e+10	2.50656e+10	1.91864e+10	1.24005e+10	5.85954e+09	8.85311e+09	13	84	531.963		FA49B_HUMAN	0.0049514	0.00754592	0.00713305	0.00777297	0.00968905	0.00945852	FA49B_HUMAN	-0.251222	0.221572	#REF!	#REF!	FA49B_HUMAN	0	0.472795	FA49B_HUMAN	0.0932789	FA49B_HUMAN	1.26859	FA49B_HUMAN	-0.629403	-0.021543	-0.102721	0.0212261	0.339115	0.304376	FA49B_HUMAN	0	#REF!	#REF!	FA49B_HUMAN	0
SCOT1_HUMAN	Succinyl-CoA:3-ketoacid coenzyme A transferase 1, mitochondrial OS=Homo sapiens GN=OXCT1 PE=1 SV=1	1.58885e+08	7.29526e+08	1.34249e+08	1.77927e+09	1.09977e+09	1.40358e+09	1.12365e+09	6.91587e+08	6.29454e+08	1.62861e+09	1.29426e+09	6.31399e+08	5	16	154.45		SCOT1_HUMAN	0.000721228	0.00124966	0.00164499	0.00164562	0.0011689	0.00157737	SCOT1_HUMAN	-0.309905	0.0344797	#REF!	#REF!	SCOT1_HUMAN	0	0.344385	SCOT1_HUMAN	0.418987	SCOT1_HUMAN	0.703485	SCOT1_HUMAN	-0.970758	-0.17775	0.218793	0.219345	-0.274138	0.158232	SCOT1_HUMAN	0	#REF!	#REF!	SCOT1_HUMAN	0
UBE2K_HUMAN	Ubiquitin-conjugating enzyme E2 K OS=Homo sapiens GN=UBE2K PE=1 SV=3	8.88378e+07	2.56249e+08	3.35376e+07	5.17541e+08	4.39015e+08	5.79372e+08	2.74839e+09	2.6722e+09	2605186140	6.93211e+08	3.99001e+08	5.48121e+08	3	12	105.3		UBE2K_HUMAN	0.000403261	0.000438947	0.000410945	0.000478665	0.000466611	0.000651106	UBE2K_HUMAN	-0.117238	0.215901	#REF!	#REF!	UBE2K_HUMAN	0	0.333139	UBE2K_HUMAN	0.103976	UBE2K_HUMAN	1.1784	UBE2K_HUMAN	-0.167094	-0.0447589	-0.139861	0.0802077	0.043412	0.524084	UBE2K_HUMAN	0	#REF!	#REF!	UBE2K_HUMAN	0
AATM_HUMAN	Aspartate aminotransferase, mitochondrial OS=Homo sapiens GN=GOT2 PE=1 SV=3	1.43465e+09	4.1911e+09	6.7807e+08	9.15675e+09	9.08801e+09	8.32129e+09	9.90851e+09	1.1571e+10	7.0535e+09	1.17393e+10	5.43889e+09	2.90667e+09	12	69	481.48		AATM_HUMAN	0.0065123	0.00717925	0.00830858	0.00846891	0.00965927	0.00935157	AATM_HUMAN	-0.201255	0.124645	#REF!	#REF!	AATM_HUMAN	0	0.325899	AATM_HUMAN	0.049528	AATM_HUMAN	1.68395	AATM_HUMAN	-0.365288	-0.224623	-0.0138531	0.0137214	0.203459	0.156754	AATM_HUMAN	0	#REF!	#REF!	AATM_HUMAN	0
FUMH_HUMAN	Fumarate hydratase, mitochondrial OS=Homo sapiens GN=FH PE=1 SV=3	2.49255e+08	3.07741e+08	1.02877e+08	9.62018e+08	9.76758e+08	1.1679e+09	1.79311e+09	1.02952e+09	1.7694e+09	7.03917e+08	7.03485e+08	2.74205e+08	10	34	297.8		FUMH_HUMAN	0.00113144	0.000527152	0.00126058	0.000889753	0.00103816	0.00131251	FUMH_HUMAN	-0.25458	-0.024821	#REF!	#REF!	FUMH_HUMAN	0	0.229759	FUMH_HUMAN	0.619946	FUMH_HUMAN	0.696799	FUMH_HUMAN	0.0607362	-1.04114	0.216659	-0.285953	-0.063406	0.274895	FUMH_HUMAN	0	#REF!	#REF!	FUMH_HUMAN	0
IPYR2_HUMAN	Inorganic pyrophosphatase 2, mitochondrial OS=Homo sapiens GN=PPA2 PE=1 SV=2	9.81189e+08	2.01044e+09	6.35176e+08	6.50372e+09	6.0191e+09	3.61789e+09	1.52816e+10	1.31028e+10	1.22578e+10	7.71242e+09	4.76158e+09	5.21347e+09	16	74	467.19		IPYR2_HUMAN	0.00445391	0.00344383	0.00778299	0.00601517	0.00639745	0.00406583	IPYR2_HUMAN	-0.0882589	0.0418226	#REF!	#REF!	IPYR2_HUMAN	0	0.130081	IPYR2_HUMAN	0.763078	IPYR2_HUMAN	0.792203	IPYR2_HUMAN	-0.232991	-0.604048	0.572262	0.200543	0.289435	-0.364511	IPYR2_HUMAN	0	#REF!	#REF!	IPYR2_HUMAN	0
UK114_HUMAN	Ribonuclease UK114 OS=Homo sapiens GN=HRSP12 PE=1 SV=1	2.93937e+07	6.187e+07	3.80951e+07	1.58762e+08	2.10263e+08	1.89093e+08	1.31214e+09	5.70694e+08	1.82266e+09	3.49807e+08	2.84377e+08	4.42694e+08	3	5	169.39		UK114_HUMAN	0.000133427	0.000105982	0.000466789	0.000146836	0.000223479	0.000212505	UK114_HUMAN	0.0621889	0.0885941	#REF!	#REF!	UK114_HUMAN	0	0.0264051	UK114_HUMAN	0.971369	UK114_HUMAN	0.985867	UK114_HUMAN	-0.429309	-0.761541	1.37742	-0.291149	0.314787	0.242144	UK114_HUMAN	0	#REF!	#REF!	UK114_HUMAN	0
HIBCH_HUMAN	3-hydroxyisobutyryl-CoA hydrolase, mitochondrial OS=Homo sapiens GN=HIBCH PE=1 SV=2	1.6973e+08	4.26566e+08	1.5677e+08	1.09434e+09	7.08514e+08	1.28969e+09	1.13141e+09	6.01635e+08	8.52097e+08	1.06345e+09	5.30966e+08	2.56146e+08	6	23	144.88		HIBCH_HUMAN	0.000770457	0.000730697	0.00192095	0.00101213	0.00075305	0.00144938	HIBCH_HUMAN	0.203675	0.213908	#REF!	#REF!	HIBCH_HUMAN	0	0.0102328	HIBCH_HUMAN	0.985483	HIBCH_HUMAN	0.985483	HIBCH_HUMAN	-0.210189	-0.28663	1.10784	0.183424	-0.243157	0.701457	HIBCH_HUMAN	0	#REF!	#REF!	HIBCH_HUMAN	0
HS90A_HUMAN	Heat shock protein HSP 90-alpha OS=Homo sapiens GN=HSP90AA1 PE=1 SV=5	2.48576e+07	5.73735e+07	1.38813e+07	1.22641e+08	1.266e+08	1.0817e+08	2.89807e+08	8.65073e+07	2.81437e+08	9.62192e+07	9.29688e+07	1.6885e+08	1	2	205.58		HS90A_HUMAN	0.000112836	9.82793e-05	0.000170091	0.000113428	0.000134558	0.000121562	HS90A_HUMAN	0.0725629	0.0646324	#REF!	#REF!	HS90A_HUMAN	0	-0.00793046	HS90A_HUMAN	0.976039	HS90A_HUMAN	0.983269	HS90A_HUMAN	-0.0583748	-0.257643	0.533707	-0.0508248	0.195627	0.049095	HS90A_HUMAN	0	#REF!	#REF!	HS90A_HUMAN	0
S14L2_HUMAN	SEC14-like protein 2 OS=Homo sapiens GN=SEC14L2 PE=1 SV=1	1.28919e+08	3.16367e+08	6.97608e+07	5.67546e+08	5.54111e+08	6.48769e+08	1.38901e+09	7.18751e+08	1.04581e+09	1199503825	4.6695e+08	3.67702e+08	4	13	165.73		S14L2_HUMAN	0.0005852	0.000541928	0.000854799	0.000524913	0.000588942	0.000729095	S14L2_HUMAN	0.140671	0.0519026	#REF!	#REF!	S14L2_HUMAN	0	-0.0887684	S14L2_HUMAN	0.736606	S14L2_HUMAN	0.782644	S14L2_HUMAN	-0.00460516	-0.115433	0.542051	-0.161456	0.00459051	0.312574	S14L2_HUMAN	0	#REF!	#REF!	S14L2_HUMAN	0
MYOF_HUMAN	Myoferlin OS=Homo sapiens GN=MYOF PE=1 SV=1	6.90226e+08	1.6195e+09	5.20893e+08	4.42196e+09	3.35801e+09	2.69961e+09	7.21075e+09	7.71037e+09	7.97922e+09	4.74738e+09	2.32207e+09	3.61212e+09	6	29	249.29		MYOF_HUMAN	0.00313314	0.00277416	0.00638265	0.00408979	0.00356909	0.00303386	MYOF_HUMAN	0.186631	0.0782714	#REF!	#REF!	MYOF_HUMAN	0	-0.108359	MYOF_HUMAN	0.797432	MYOF_HUMAN	0.821597	MYOF_HUMAN	-0.0970326	-0.27259	0.929515	0.287386	0.0909156	-0.143487	MYOF_HUMAN	0	#REF!	#REF!	MYOF_HUMAN	0
PABP1_HUMAN	Polyadenylate-binding protein 1 OS=Homo sapiens GN=PABPC1 PE=1 SV=2	1.17866e+08	2.34154e+08	5.02965e+07	4.8035e+08	3.93152e+08	4.86145e+08	2.0211e+09	2.20459e+09	2.51703e+09	4.3466e+08	3.52867e+08	5.3473e+08	3	7	389.91		PABP1_HUMAN	0.000535027	0.0004011	0.000616297	0.000444267	0.000417865	0.000546336	PABP1_HUMAN	0.0573246	-0.0703241	#REF!	#REF!	PABP1_HUMAN	0	-0.127649	PABP1_HUMAN	0.58738	PABP1_HUMAN	0.676981	PABP1_HUMAN	0.12787	-0.28778	0.331884	-0.140316	-0.228704	0.158048	PABP1_HUMAN	0	#REF!	#REF!	PABP1_HUMAN	0
PRDX3_HUMAN	Thioredoxin-dependent peroxide reductase, mitochondrial OS=Homo sapiens GN=PRDX3 PE=1 SV=3	1.39359e+09	3.10682e+09	8.68492e+08	5.87663e+09	6.72266e+09	5.36121e+09	3.43518e+10	3.11153e+10	4.03792e+10	9.41421e+09	8.12348e+09	1.19449e+10	10	84	367.25		PRDX3_HUMAN	0.00632594	0.0053219	0.0106419	0.00543519	0.00714523	0.006025	PRDX3_HUMAN	0.201751	-0.0031242	#REF!	#REF!	PRDX3_HUMAN	0	-0.204875	PRDX3_HUMAN	0.558872	PRDX3_HUMAN	0.684744	PRDX3_HUMAN	0.0347306	-0.214608	0.785131	-0.184218	0.210433	-0.0355873	PRDX3_HUMAN	0	#REF!	#REF!	PRDX3_HUMAN	0
CLIC4_HUMAN	Chloride intracellular channel protein 4 OS=Homo sapiens GN=CLIC4 PE=1 SV=4	6.49467e+08	1.91718e+09	6.14337e+08	3.0974e+09	3.99336e+09	3.45842e+09	1.1375e+10	7.51776e+09	1.06889e+10	5.68408e+09	4.26677e+09	4.48952e+09	12	54	394.33		CLIC4_HUMAN	0.00294812	0.00328409	0.00752765	0.00286473	0.00424437	0.00388662	CLIC4_HUMAN	0.220381	0.0120407	#REF!	#REF!	CLIC4_HUMAN	0	-0.20834	CLIC4_HUMAN	0.674407	CLIC4_HUMAN	0.733754	CLIC4_HUMAN	-0.282318	-0.126623	1.07008	-0.323715	0.243437	0.116401	CLIC4_HUMAN	0	#REF!	#REF!	CLIC4_HUMAN	0
PROSC_HUMAN	Proline synthase co-transcribed bacterial homolog protein OS=Homo sapiens GN=PROSC PE=1 SV=1	2.05418e+08	5.19799e+08	1.43175e+08	1.18144e+09	8.14318e+08	8.68213e+08	1.87667e+09	1.85562e+09	2.09059e+09	9.80732e+08	6.11244e+08	7.55072e+08	6	31	193.8		PROSC_HUMAN	0.000932453	0.000890403	0.00175436	0.00109269	0.000865505	0.000975709	PROSC_HUMAN	0.248675	0.0291571	#REF!	#REF!	PROSC_HUMAN	0	-0.219518	PROSC_HUMAN	0.54257	PROSC_HUMAN	0.696128	PROSC_HUMAN	-0.0330808	-0.0996536	0.87876	0.195702	-0.14057	0.0323392	PROSC_HUMAN	0	#REF!	#REF!	PROSC_HUMAN	0
BIEA_HUMAN	Biliverdin reductase A OS=Homo sapiens GN=BLVRA PE=1 SV=2	5.97587e+08	1.55579e+09	3.64086e+08	2.47643e+09	2.36769e+09	3.09368e+09	4.56816e+09	3.21074e+09	3.9638e+09	3.08116e+09	1.68861e+09	9.58961e+08	8	24	211.23		BIEA_HUMAN	0.00271262	0.00266503	0.00446124	0.0022904	0.00251652	0.00347672	BIEA_HUMAN	0.243452	0.0146092	#REF!	#REF!	BIEA_HUMAN	0	-0.228843	BIEA_HUMAN	0.493862	BIEA_HUMAN	0.678437	BIEA_HUMAN	0.0127126	-0.0128256	0.73047	-0.231376	-0.0955469	0.370751	BIEA_HUMAN	0	#REF!	#REF!	BIEA_HUMAN	0
ACTN4_HUMAN	Alpha-actinin-4 OS=Homo sapiens GN=ACTN4 PE=1 SV=2	4.49084e+08	9.41338e+08	3.11716e+08	2.81085e+09	1.51189e+09	1.60408e+09	2.21526e+09	1.57247e+09	2.03457e+09	1.73739e+09	3.65123e+09	2.88774e+09	5	31	529.03		ACTN4_HUMAN	0.00203853	0.00161249	0.00381954	0.0025997	0.00160693	0.00180269	ACTN4_HUMAN	0.275175	0.0293709	#REF!	#REF!	ACTN4_HUMAN	0	-0.245805	ACTN4_HUMAN	0.595095	ACTN4_HUMAN	0.680108	ACTN4_HUMAN	0.0859645	-0.252274	0.991836	0.436785	-0.257259	-0.0914132	ACTN4_HUMAN	0	#REF!	#REF!	ACTN4_HUMAN	0
CBR3_HUMAN	Carbonyl reductase [NADPH] 3 OS=Homo sapiens GN=CBR3 PE=1 SV=3	7.74057e+08	1.78834e+09	4.8385e+08	3.55556e+09	2.4426e+09	3.41859e+09	6.26906e+09	3.66723e+09	5.06123e+09	3.67134e+09	1.97798e+09	1.42081e+09	6	46	279.33		CBR3_HUMAN	0.00351367	0.00306338	0.00592875	0.00328847	0.00259614	0.00384185	CBR3_HUMAN	0.232621	-0.087461	#REF!	#REF!	CBR3_HUMAN	0	-0.320082	CBR3_HUMAN	0.39159	CBR3_HUMAN	0.719679	CBR3_HUMAN	0.0469904	-0.150864	0.801738	-0.0485726	-0.389623	0.175813	CBR3_HUMAN	0	#REF!	#REF!	CBR3_HUMAN	0
THIM_HUMAN	3-ketoacyl-CoA thiolase, mitochondrial OS=Homo sapiens GN=ACAA2 PE=1 SV=2	8.22623e+07	1.36016e+08	5.53881e+07	2.7419e+08	3.17408e+08	3.13256e+08	5.44168e+08	3.81808e+08	5.78058e+08	3.08137e+08	4.19454e+08	1.98836e+08	2	5	89.32		THIM_HUMAN	0.000373413	0.000232992	0.000678686	0.000253593	0.00033736	0.000352041	THIM_HUMAN	0.175923	-0.147827	#REF!	#REF!	THIM_HUMAN	0	-0.32375	THIM_HUMAN	0.529114	THIM_HUMAN	0.698636	THIM_HUMAN	0.115428	-0.565062	0.977401	-0.442827	-0.0310538	0.0303994	THIM_HUMAN	0	#REF!	#REF!	THIM_HUMAN	0
ESTD_HUMAN	S-formylglutathione hydrolase OS=Homo sapiens GN=ESD PE=1 SV=2	2.10978e+09	4.11971e+09	1.88634e+09	1.01788e+10	7.25344e+09	9.74567e+09	2.56938e+10	7.87201e+09	1.24723e+10	8.58417e+09	5.38501e+09	3.08909e+09	16	87	630.71		ESTD_HUMAN	0.00957689	0.00705695	0.0231139	0.00941418	0.00770938	0.0109523	ESTD_HUMAN	0.289181	-0.0357115	#REF!	#REF!	ESTD_HUMAN	0	-0.324892	ESTD_HUMAN	0.575558	ESTD_HUMAN	0.68066	ESTD_HUMAN	0.0123081	-0.428205	1.28344	-0.012414	-0.300634	0.205914	ESTD_HUMAN	0	#REF!	#REF!	ESTD_HUMAN	0
LDLR_HUMAN	Low-density lipoprotein receptor OS=Homo sapiens GN=LDLR PE=1 SV=1	3.68439e+08	8.10192e+08	2.23982e+08	1.53421e+09	1.46284e+09	1.26012e+09	2.71853e+09	2.84105e+09	3.15063e+09	1.2948e+09	8.3932e+08	1.1686e+09	5	25	167.85		LDLR_HUMAN	0.00167245	0.00138784	0.00274451	0.00141897	0.0015548	0.00141614	LDLR_HUMAN	0.318161	-0.0244467	#REF!	#REF!	LDLR_HUMAN	0	-0.342608	LDLR_HUMAN	0.312722	LDLR_HUMAN	0.720851	LDLR_HUMAN	0.169675	-0.0994502	0.884259	-0.0674491	0.064436	-0.0703271	LDLR_HUMAN	0	#REF!	#REF!	LDLR_HUMAN	0
LANC1_HUMAN	LanC-like protein 1 OS=Homo sapiens GN=LANCL1 PE=1 SV=1	1.66067e+08	3.73592e+08	1.46439e+08	6.99686e+08	7.55459e+08	6.8903e+08	2.30445e+09	8.10575e+08	1.43711e+09	1.05618e+09	4.89499e+08	4.03565e+08	3	12	63.85		LANC1_HUMAN	0.000753827	0.000639954	0.00179435	0.000647127	0.000802946	0.000774341	LANC1_HUMAN	0.3188	-0.0496246	#REF!	#REF!	LANC1_HUMAN	0	-0.368425	LANC1_HUMAN	0.478168	LANC1_HUMAN	0.691818	LANC1_HUMAN	-0.0194981	-0.255762	1.23166	-0.239683	0.071571	0.0192381	LANC1_HUMAN	0	#REF!	#REF!	LANC1_HUMAN	0
NDKB_HUMAN	Nucleoside diphosphate kinase B OS=Homo sapiens GN=NME2 PE=1 SV=1	5.08521e+09	1.05557e+10	3.08032e+09	1.98774e+10	1.89533e+10	1.64259e+10	2.81182e+10	3.34668e+10	3.54902e+10	1.91956e+10	1.53211e+10	1.62773e+10	3	55	564.7		NDKB_HUMAN	0.0230833	0.0180816	0.037744	0.0183842	0.0201446	0.0184597	NDKB_HUMAN	0.377111	-0.0243487	#REF!	#REF!	NDKB_HUMAN	0	-0.40146	NDKB_HUMAN	0.271718	NDKB_HUMAN	0.821192	NDKB_HUMAN	0.258085	-0.0942377	0.967486	-0.0702951	0.0616338	-0.0643849	NDKB_HUMAN	0	#REF!	#REF!	NDKB_HUMAN	0
DESP_HUMAN	Desmoplakin OS=Homo sapiens GN=DSP PE=1 SV=3	1.91989e+08	3.96491e+08	1.53192e+08	7.91029e+08	7.5971e+08	6.41905e+08	5.87486e+09	5.39453e+09	6.81109e+09	1.33191e+09	1.0953e+09	2.29886e+09	12	26	537.52		DESP_HUMAN	0.000871493	0.00067918	0.00187711	0.000731608	0.000807464	0.000721381	DESP_HUMAN	0.428585	-0.0322455	#REF!	#REF!	DESP_HUMAN	0	-0.46083	DESP_HUMAN	0.358202	DESP_HUMAN	0.727097	DESP_HUMAN	0.1795	-0.180196	1.28645	-0.0729176	0.0694088	-0.0932277	DESP_HUMAN	0	#REF!	#REF!	DESP_HUMAN	0
DEST_HUMAN	Destrin OS=Homo sapiens GN=DSTN PE=1 SV=3	1.21831e+09	2.19277e+09	6.83552e+08	3.66895e+09	3.61806e+09	4.01159e+09	1.23064e+10	8.654e+09	1.30512e+10	6.01926e+09	4.81682e+09	7.9965e+09	8	54	258.52		DEST_HUMAN	0.00553029	0.00375616	0.00837575	0.00339335	0.00384549	0.00450828	DEST_HUMAN	0.418516	-0.102942	#REF!	#REF!	DEST_HUMAN	0	-0.521459	DEST_HUMAN	0.215243	DEST_HUMAN	0.975767	DEST_HUMAN	0.404927	-0.15317	1.00379	-0.299717	-0.11926	0.11015	DEST_HUMAN	0	#REF!	#REF!	DEST_HUMAN	1
RBM3_HUMAN	Putative RNA-binding protein 3 OS=Homo sapiens GN=RBM3 PE=1 SV=1	1.97554e+07	1.57787e+09	359825	3.96539e+09	2.20198e+09	1.20315e+09	2.78923e+09	2.80078e+09	2.59719e+09	2.09056e+09	1.07908e+09	2.7241e+09	2	10	131.53		RBM3_HUMAN	8.96755e-05	0.00270285	4.40903e-06	0.00366752	0.00234039	0.00135211	RBM3_HUMAN	-4.17459	0.294324	#REF!	#REF!	RBM3_HUMAN	0	4.46892	RBM3_HUMAN	0.174102	RBM3_HUMAN	1.12752	RBM3_HUMAN	-4.36374	0.549883	-8.70992	0.990206	0.342149	-0.449382	RBM3_HUMAN	0	#REF!	#REF!	RBM3_HUMAN	1
H2AX_HUMAN	Histone H2AX OS=Homo sapiens GN=H2AFX PE=1 SV=2	359825	1.17481e+09	2.12298e+08	5.27389e+09	7.49984e+09	1.80828e+09	1.06319e+10	2.5453e+09	2.27974e+09	1.33707e+09	1.01161e+09	7.11756e+08	2	100	96.54		H2AX_HUMAN	1.63335e-06	0.00201241	0.00260135	0.00487772	0.00797127	0.00203216	H2AX_HUMAN	-3.50203	0.889238	#REF!	#REF!	H2AX_HUMAN	0	4.39127	H2AX_HUMAN	0.281778	H2AX_HUMAN	0.833084	H2AX_HUMAN	-10.4701	-0.203181	0.167153	1.0741	1.7827	-0.189089	H2AX_HUMAN	0	#REF!	#REF!	H2AX_HUMAN	1
TPP1_HUMAN	Tripeptidyl-peptidase 1 OS=Homo sapiens GN=TPP1 PE=1 SV=2	359825	1.45785e+08	359825	4.31807e+08	2.35008e+08	7.9741e+07	2.60119e+08	2.38437e+08	2.00639e+08	2.61528e+08	1.66167e+08	1.46483e+08	1	2	50.94		TPP1_HUMAN	1.63335e-06	0.000249727	4.40903e-06	0.00039937	0.00024978	8.9614e-05	TPP1_HUMAN	-3.80242	0.290658	#REF!	#REF!	TPP1_HUMAN	0	4.09308	TPP1_HUMAN	0.150889	TPP1_HUMAN	1.14005	TPP1_HUMAN	-6.69876	0.557616	-5.26613	1.23499	0.557921	-0.920939	TPP1_HUMAN	0	#REF!	#REF!	TPP1_HUMAN	1
EIF3B_HUMAN	Eukaryotic translation initiation factor 3 subunit B OS=Homo sapiens GN=EIF3B PE=1 SV=3	359825	1.6557e+08	359825	1.49937e+08	1.01414e+08	2.77248e+08	4.55391e+08	4.00329e+08	4.96562e+08	359825	2.25264e+08	1.70218e+08	1	1	56.52		EIF3B_HUMAN	1.63335e-06	0.000283617	4.40903e-06	0.000138674	0.000107788	0.000311576	EIF3B_HUMAN	-3.27986	0.438459	#REF!	#REF!	EIF3B_HUMAN	0	3.71832	EIF3B_HUMAN	0.185067	EIF3B_HUMAN	1.14405	EIF3B_HUMAN	-6.23739	1.20258	-4.80476	0.170331	-0.193167	1.33821	EIF3B_HUMAN	0	#REF!	#REF!	EIF3B_HUMAN	1
NT5C_HUMAN	5'(3')-deoxyribonucleotidase, cytosolic type OS=Homo sapiens GN=NT5C PE=1 SV=2	4.14996e+07	4.81161e+08	359825	3.15528e+09	8.64764e+08	4.37717e+08	2.60495e+09	2.63016e+09	1.85082e+09	2.84095e+09	1.40556e+09	1.25514e+09	5	21	163.07		NT5C_HUMAN	0.000188379	0.000824217	4.40903e-06	0.00291826	0.000919122	0.000491912	NT5C_HUMAN	-2.90047	0.737002	#REF!	#REF!	NT5C_HUMAN	0	3.63748	NT5C_HUMAN	0.199467	NT5C_HUMAN	1.00472	NT5C_HUMAN	-1.80459	0.324795	-7.22162	2.14881	0.482028	-0.419828	NT5C_HUMAN	0	#REF!	#REF!	NT5C_HUMAN	1
S10A7_HUMAN	Protein S100-A7 OS=Homo sapiens GN=S100A7 PE=1 SV=4	5.61387e+07	8.83219e+08	359825	2.40045e+09	1.22962e+09	9.90907e+08	1.21885e+09	3.43558e+09	7.26448e+08	2.14941e+09	1.5241e+09	1.7472e+09	2	12	76.31		S10A7_HUMAN	0.00025483	0.00151293	4.40903e-06	0.00222014	0.00130692	0.00111359	S10A7_HUMAN	-3.3421	0.288701	#REF!	#REF!	S10A7_HUMAN	0	3.6308	S10A7_HUMAN	0.221616	S10A7_HUMAN	0.972252	S10A7_HUMAN	-2.2477	0.322035	-8.10063	0.875336	0.110855	-0.120088	S10A7_HUMAN	0	#REF!	#REF!	S10A7_HUMAN	1
AK1C3_HUMAN	Aldo-keto reductase family 1 member C3 OS=Homo sapiens GN=AKR1C3 PE=1 SV=4	4.51398e+08	1.66891e+09	359825	4.63412e+09	4.05587e+09	2.24306e+09	2.83163e+09	1.78728e+09	1.93619e+09	5.94485e+09	2.39783e+09	1.69495e+09	5	37	393.41		AK1C3_HUMAN	0.00204903	0.0028588	4.40903e-06	0.00428601	0.00431082	0.00252078	AK1C3_HUMAN	-3.18582	0.419661	#REF!	#REF!	AK1C3_HUMAN	0	3.60548	AK1C3_HUMAN	0.302284	AK1C3_HUMAN	0.761308	AK1C3_HUMAN	-0.392553	0.0879171	-9.25282	0.672141	0.680468	-0.0936244	AK1C3_HUMAN	0	#REF!	#REF!	AK1C3_HUMAN	1
PSME2_HUMAN	Proteasome activator complex subunit 2 OS=Homo sapiens GN=PSME2 PE=1 SV=4	5.13955e+07	3.69855e+08	359825	1.22227e+09	1.12238e+09	5.86526e+08	6.10952e+09	6.6106e+09	7.2747e+09	1.56182e+09	1.22029e+09	2.3347e+09	9	20	263.32		PSME2_HUMAN	0.000233299	0.000633552	4.40903e-06	0.00113045	0.00119293	0.000659146	PSME2_HUMAN	-2.89823	0.572977	#REF!	#REF!	PSME2_HUMAN	0	3.47121	PSME2_HUMAN	0.19065	PSME2_HUMAN	1.03713	PSME2_HUMAN	-1.47013	-0.0288505	-7.19571	0.806517	0.884129	0.0282848	PSME2_HUMAN	0	#REF!	#REF!	PSME2_HUMAN	1
PP1R7_HUMAN	Protein phosphatase 1 regulatory subunit 7 OS=Homo sapiens GN=PPP1R7 PE=1 SV=1	7.95628e+06	2.07985e+08	359825	6.98718e+08	3.67118e+08	2.69276e+08	5.82131e+08	4.37789e+08	4.15619e+08	4.06805e+08	2.10492e+08	2.47998e+08	1	4	105.03		PP1R7_HUMAN	3.61159e-05	0.000356272	4.40903e-06	0.000646231	0.000390195	0.000302616	PP1R7_HUMAN	-3.09994	0.364544	#REF!	#REF!	PP1R7_HUMAN	0	3.46448	PP1R7_HUMAN	0.135633	PP1R7_HUMAN	1.15288	PP1R7_HUMAN	-3.18933	0.112947	-6.22343	0.972017	0.244161	-0.122546	PP1R7_HUMAN	0	#REF!	#REF!	PP1R7_HUMAN	1
CATC_HUMAN	Dipeptidyl peptidase 1 OS=Homo sapiens GN=CTSC PE=1 SV=2	6.50149e+07	5.64729e+08	359825	1.23349e+09	1.5798e+09	6.66109e+08	8.65385e+08	9.63349e+08	7.8283e+08	1.05441e+09	1.05579e+09	4.47602e+08	1	6	52.22		CATC_HUMAN	0.000295122	0.000967366	4.40903e-06	0.00114084	0.00167911	0.000748582	CATC_HUMAN	-2.99027	0.394333	#REF!	#REF!	CATC_HUMAN	0	3.38461	CATC_HUMAN	0.228593	CATC_HUMAN	0.942079	CATC_HUMAN	-1.53962	0.173128	-7.60433	0.411085	0.968689	-0.196774	CATC_HUMAN	0	#REF!	#REF!	CATC_HUMAN	1
ACO13_HUMAN	Acyl-coenzyme A thioesterase 13 OS=Homo sapiens GN=ACOT13 PE=1 SV=1	4.40556e+07	359825	3.58804e+06	1.83461e+08	1.39449e+08	2.18285e+08	1.24375e+09	1.04736e+09	1.32746e+09	2.5661e+08	2.33245e+08	3.181e+08	2	3	64.54		ACO13_HUMAN	0.000199981	6.16371e-07	4.39652e-05	0.00016968	0.000148215	0.000245312	ACO13_HUMAN	-3.17778	0.206492	#REF!	#REF!	ACO13_HUMAN	0	3.38427	ACO13_HUMAN	0.248342	ACO13_HUMAN	0.888802	ACO13_HUMAN	0.331317	-8.01053	-1.85411	0.0942679	-0.100861	0.626069	ACO13_HUMAN	0	#REF!	#REF!	ACO13_HUMAN	1
NAMPT_HUMAN	Nicotinamide phosphoribosyltransferase OS=Homo sapiens GN=NAMPT PE=1 SV=1	6.16962e+07	5.16315e+08	359825	9.33727e+08	1.27008e+09	7.72815e+08	1.64451e+09	9.89351e+08	1.38264e+09	8.50479e+08	7.92007e+08	4.97347e+08	5	12	93.06		NAMPT_HUMAN	0.000280058	0.000884435	4.40903e-06	0.000863586	0.00134992	0.000868499	NAMPT_HUMAN	-3.07208	0.21345	#REF!	#REF!	NAMPT_HUMAN	0	3.28553	NAMPT_HUMAN	0.231749	NAMPT_HUMAN	0.926996	NAMPT_HUMAN	-1.62872	0.0303177	-7.61783	-0.00409778	0.640361	0.00408618	NAMPT_HUMAN	0	#REF!	#REF!	NAMPT_HUMAN	1
DHAK_HUMAN	Bifunctional ATP-dependent dihydroxyacetone kinase/FAD-AMP lyase (cyclizing) OS=Homo sapiens GN=DAK PE=1 SV=2	359825	2.03459e+07	359825	4.8547e+07	1.00757e+08	4.21124e+07	5.67891e+08	4.95406e+08	5.41508e+08	9.05348e+07	5.73812e+07	9.60504e+07	2	4	60.15		DHAK_HUMAN	1.63335e-06	3.4852e-05	4.40903e-06	4.49002e-05	0.000107091	4.73265e-05	DHAK_HUMAN	-2.6603	0.614519	#REF!	#REF!	DHAK_HUMAN	0	3.27482	DHAK_HUMAN	0.074058	DHAK_HUMAN	1.25899	DHAK_HUMAN	-4.60962	-0.194283	-3.17699	0.171198	1.42524	0.247122	DHAK_HUMAN	0	#REF!	#REF!	DHAK_HUMAN	1
H32_HUMAN	Histone H3.2 OS=Homo sapiens GN=HIST2H3A PE=1 SV=3	2.99597e+07	7.7437e+08	359825	2.60797e+09	7.32045e+08	2.69879e+08	1.51475e+09	9.86179e+08	2.8816e+08	4.18668e+08	6.93503e+08	1.80596e+08	3	9	114.16		H32_HUMAN	0.000135996	0.00132648	4.40903e-06	0.00241206	0.000778061	0.000303293	H32_HUMAN	-2.54487	0.616164	#REF!	#REF!	H32_HUMAN	0	3.16103	H32_HUMAN	0.281932	H32_HUMAN	0.815802	H32_HUMAN	-1.99121	1.29476	-6.93816	2.15743	0.525116	-0.834054	H32_HUMAN	0	#REF!	#REF!	H32_HUMAN	1
UBE2N_HUMAN	Ubiquitin-conjugating enzyme E2 N OS=Homo sapiens GN=UBE2N PE=1 SV=1	1.91321e+08	8.27005e+08	359825	1.6597e+09	1.49086e+09	1.36785e+09	8.2541e+09	1.06473e+10	9.62221e+09	3.10868e+09	1402078935	2.54322e+09	5	17	242.9		UBE2N_HUMAN	0.000868464	0.00141664	4.40903e-06	0.00153502	0.00158457	0.00153721	UBE2N_HUMAN	-3.0703	0.072695	#REF!	#REF!	UBE2N_HUMAN	0	3.14299	UBE2N_HUMAN	0.303786	UBE2N_HUMAN	0.737767	UBE2N_HUMAN	-0.764989	-0.059055	-8.38685	0.0567324	0.102563	0.0587895	UBE2N_HUMAN	0	#REF!	#REF!	UBE2N_HUMAN	1
DOPD_HUMAN	D-dopachrome decarboxylase OS=Homo sapiens GN=DDT PE=1 SV=3	1.99834e+09	4788517185	359825	6.00207e+09	6.67237e+09	4.93348e+09	1.85006e+10	21039540925	2.1978e+10	7.29348e+09	5.08823e+09	6.23036e+09	1	22	229.72		DOPD_HUMAN	0.00907107	0.00820261	4.40903e-06	0.0055512	0.00709179	0.00554431	DOPD_HUMAN	-3.19625	-0.0702798	#REF!	#REF!	DOPD_HUMAN	0	3.12597	DOPD_HUMAN	0.439666	DOPD_HUMAN	0.703466	DOPD_HUMAN	0.521008	0.375817	-10.4856	-0.187465	0.165884	-0.189257	DOPD_HUMAN	0	#REF!	#REF!	DOPD_HUMAN	1
PAI1_HUMAN	Plasminogen activator inhibitor 1 OS=Homo sapiens GN=SERPINE1 PE=1 SV=1	5.88526e+08	2324750745	359825	3.89692e+09	2.61794e+09	2.75304e+09	1.20148e+09	1.25681e+09	1.96118e+09	5.67452e+09	5.53118e+09	5.17534e+09	5	20	101.69		PAI1_HUMAN	0.00267149	0.00398224	4.40903e-06	0.00360419	0.0027825	0.00309391	PAI1_HUMAN	-3.0263	0.0968942	#REF!	#REF!	PAI1_HUMAN	0	3.12319	PAI1_HUMAN	0.382067	PAI1_HUMAN	0.731846	PAI1_HUMAN	-0.137287	0.438646	-9.38026	0.29474	-0.0785523	0.0744952	PAI1_HUMAN	0	#REF!	#REF!	PAI1_HUMAN	1
ECHM_HUMAN	Enoyl-CoA hydratase, mitochondrial OS=Homo sapiens GN=ECHS1 PE=1 SV=4	6.17458e+07	2.30433e+08	359825	6.16549e+08	6.80317e+08	5.38739e+08	2.0459e+09	1.65437e+09	2.21731e+09	4.9313e+08	1.04097e+09	5.13612e+08	3	4	96.85		ECHM_HUMAN	0.000280282	0.000394725	4.40903e-06	0.000570235	0.00072308	0.000605441	ECHM_HUMAN	-2.61569	0.384098	#REF!	#REF!	ECHM_HUMAN	0	2.99979	ECHM_HUMAN	0.223893	ECHM_HUMAN	0.951546	ECHM_HUMAN	-0.783587	-0.289621	-6.77386	0.241087	0.583687	0.327519	ECHM_HUMAN	0	#REF!	#REF!	ECHM_HUMAN	1
TBB4B_HUMAN	Tubulin beta-4B chain OS=Homo sapiens GN=TUBB4B PE=1 SV=1	4.28191e+07	6.24426e+08	359825	1.6062e+09	1.00241e+09	2.52331e+08	3.20343e+08	1.564e+08	1.4415e+08	2.58602e+08	4.70873e+08	2.58237e+08	2	15	81.01		TBB4B_HUMAN	0.000194369	0.00106963	4.40903e-06	0.00148555	0.00106542	0.000283572	TBB4B_HUMAN	-2.79566	0.182855	#REF!	#REF!	TBB4B_HUMAN	0	2.97851	TBB4B_HUMAN	0.291304	TBB4B_HUMAN	0.792346	TBB4B_HUMAN	-1.79501	0.665229	-7.2572	1.13911	0.659539	-1.25009	TBB4B_HUMAN	0	#REF!	#REF!	TBB4B_HUMAN	1
GRHPR_HUMAN	Glyoxylate reductase/hydroxypyruvate reductase OS=Homo sapiens GN=GRHPR PE=1 SV=1	1.37184e+08	4.83066e+08	359825	8.9545e+08	7.70949e+08	1.3356e+09	1.48948e+09	8.57569e+08	1.23519e+09	7.88357e+08	5.36052e+08	2.75134e+08	2	13	156.15		GRHPR_HUMAN	0.000622719	0.000827481	4.40903e-06	0.000828186	0.00081941	0.00150097	GRHPR_HUMAN	-2.64703	0.289115	#REF!	#REF!	GRHPR_HUMAN	0	2.93615	GRHPR_HUMAN	0.300093	GRHPR_HUMAN	0.770049	GRHPR_HUMAN	-0.403091	0.00705257	-7.54507	0.00828088	-0.00708722	0.86615	GRHPR_HUMAN	0	#REF!	#REF!	GRHPR_HUMAN	1
CAB39_HUMAN	Calcium-binding protein 39 OS=Homo sapiens GN=CAB39 PE=1 SV=1	2.71509e+08	1.51983e+09	359825	3.01168e+09	2.72681e+09	6.97169e+08	5.70372e+09	1.57563e+09	4.90859e+09	3.38611e+09	2.67845e+09	3.31599e+09	5	7	119.66		CAB39_HUMAN	0.00123246	0.00260343	4.40903e-06	0.00278545	0.00289821	0.000783487	CAB39_HUMAN	-2.98735	-0.0525447	#REF!	#REF!	CAB39_HUMAN	0	2.93481	CAB39_HUMAN	0.379144	CAB39_HUMAN	0.736622	CAB39_HUMAN	-0.638021	0.440852	-8.76488	0.538347	0.5956	-1.29158	CAB39_HUMAN	0	#REF!	#REF!	CAB39_HUMAN	1
ACOC_HUMAN	Cytoplasmic aconitate hydratase OS=Homo sapiens GN=ACO1 PE=1 SV=3	1.1884e+07	1.5395e+08	359825	3.20924e+08	2.23119e+08	3.54111e+08	1.49908e+08	4.85369e+07	5.13285e+07	2.97341e+08	1.23211e+08	6.43242e+07	2	2	117.94		ACOC_HUMAN	5.3945e-05	0.000263712	4.40903e-06	0.000296817	0.000237144	0.000397955	ACOC_HUMAN	-2.65602	0.27825	#REF!	#REF!	ACOC_HUMAN	0	2.93427	ACOC_HUMAN	0.165417	ACOC_HUMAN	1.12483	ACOC_HUMAN	-2.21484	0.0745679	-5.82779	0.245176	-0.0786332	0.668209	ACOC_HUMAN	0	#REF!	#REF!	ACOC_HUMAN	1
PEA15_HUMAN	Astrocytic phosphoprotein PEA-15 OS=Homo sapiens GN=PEA15 PE=1 SV=2	2.37488e+08	1.85131e+09	359825	2.14999e+09	1.91679e+09	1.15178e+09	2.94918e+09	4.69094e+09	3.46858e+09	1.87635e+09	1.3792e+09	1.82601e+09	4	16	109.39		PEA15_HUMAN	0.00107803	0.00317126	4.40903e-06	0.00198849	0.00203728	0.00129438	PEA15_HUMAN	-2.73225	0.0819014	#REF!	#REF!	PEA15_HUMAN	0	2.81415	PEA15_HUMAN	0.393585	PEA15_HUMAN	0.713701	PEA15_HUMAN	-0.606563	0.950096	-8.54028	0.276715	0.311685	-0.342695	PEA15_HUMAN	0	#REF!	#REF!	PEA15_HUMAN	1
S14L3_HUMAN	SEC14-like protein 3 OS=Homo sapiens GN=SEC14L3 PE=2 SV=1	1.1533e+08	3.70863e+08	359825	1.02707e+09	8.90653e+08	4.5534e+08	1.00122e+09	8.4339e+08	7.74836e+08	4.92102e+08	4.31136e+08	5.37315e+08	1	7	59.28		S14L3_HUMAN	0.000523516	0.000635278	4.40903e-06	0.000949916	0.000946638	0.000511717	S14L3_HUMAN	-2.35048	0.4141	#REF!	#REF!	S14L3_HUMAN	0	2.76458	S14L3_HUMAN	0.307121	S14L3_HUMAN	0.732779	S14L3_HUMAN	-0.14632	0.132837	-7.03795	0.713247	0.70826	-0.179207	S14L3_HUMAN	0	#REF!	#REF!	S14L3_HUMAN	1
ATPB_HUMAN	ATP synthase subunit beta, mitochondrial OS=Homo sapiens GN=ATP5B PE=1 SV=3	5.63116e+07	4.36881e+08	359825	1.57558e+09	4.89235e+08	2.9271e+08	1.41433e+09	6.6386e+08	8.75764e+08	5.02253e+08	6.09553e+08	7.44497e+08	3	4	60.24		ATPB_HUMAN	0.000255615	0.000748367	4.40903e-06	0.00145723	0.000519987	0.000328951	ATPB_HUMAN	-2.16755	0.568175	#REF!	#REF!	ATPB_HUMAN	0	2.73573	ATPB_HUMAN	0.307856	ATPB_HUMAN	0.72187	ATPB_HUMAN	-0.731687	0.818086	-6.58905	1.77949	0.292817	-0.367787	ATPB_HUMAN	0	#REF!	#REF!	ATPB_HUMAN	1
DHPR_HUMAN	Dihydropteridine reductase OS=Homo sapiens GN=QDPR PE=1 SV=2	5.51679e+07	2.29915e+08	359825	4.1775e+08	3.87311e+08	6.83855e+08	5.28241e+08	2.59156e+08	2.8916e+08	6.26503e+08	2.00439e+08	1.12124e+08	3	5	158.2		DHPR_HUMAN	0.000250423	0.000393839	4.40903e-06	0.00038637	0.000411657	0.000768526	DHPR_HUMAN	-2.36433	0.347312	#REF!	#REF!	DHPR_HUMAN	0	2.71165	DHPR_HUMAN	0.263143	DHPR_HUMAN	0.832267	DHPR_HUMAN	-0.639492	0.0137467	-6.46725	-0.013879	0.0775827	0.978233	DHPR_HUMAN	0	#REF!	#REF!	DHPR_HUMAN	1
BTD_HUMAN	Biotinidase OS=Homo sapiens GN=BTD PE=1 SV=2	1.3251e+08	4.498e+08	359825	7.48239e+08	8.05364e+08	8.23765e+08	2.88494e+08	2.6063e+08	1.08025e+08	3.77579e+08	2.90156e+08	1.55383e+08	3	7	60.59		BTD_HUMAN	0.000601501	0.000770497	4.40903e-06	0.000692032	0.000855988	0.000925758	BTD_HUMAN	-2.52674	0.162629	#REF!	#REF!	BTD_HUMAN	0	2.68937	BTD_HUMAN	0.330301	BTD_HUMAN	0.713031	BTD_HUMAN	-0.281826	0.0753956	-7.37379	-0.0795541	0.227198	0.340242	BTD_HUMAN	0	#REF!	#REF!	BTD_HUMAN	1
UBC12_HUMAN	NEDD8-conjugating enzyme Ubc12 OS=Homo sapiens GN=UBE2M PE=1 SV=1	6.15201e+07	1.18698e+08	359825	4.43873e+08	3.31851e+08	3.68516e+08	1.32077e+09	1.75965e+09	1.27971e+09	3.29524e+08	2.46811e+08	3.1958e+08	3	7	78.21		UBC12_HUMAN	0.000279258	0.000203326	4.40903e-06	0.00041053	0.000352711	0.000414143	UBC12_HUMAN	-2.32585	0.308847	#REF!	#REF!	UBC12_HUMAN	0	2.6347	UBC12_HUMAN	0.242872	UBC12_HUMAN	0.892719	UBC12_HUMAN	-0.178255	-0.636058	-6.16325	0.377634	0.158633	0.390275	UBC12_HUMAN	0	#REF!	#REF!	UBC12_HUMAN	1
ECI1_HUMAN	Enoyl-CoA delta isomerase 1, mitochondrial OS=Homo sapiens GN=ECI1 PE=1 SV=1	1.76404e+08	2.95274e+08	359825	7.36263e+08	6.07293e+08	8.0669e+08	9.91397e+08	1.14288e+09	1.3227e+09	6.34869e+08	4.71874e+08	3.8689e+08	3	9	88.87		ECI1_HUMAN	0.000800751	0.000505797	4.40903e-06	0.000680956	0.000645467	0.000906568	ECI1_HUMAN	-2.45063	0.149972	#REF!	#REF!	ECI1_HUMAN	0	2.6006	ECI1_HUMAN	0.340134	ECI1_HUMAN	0.722786	ECI1_HUMAN	0.271885	-0.390909	-7.23286	0.0380927	-0.0391258	0.450948	ECI1_HUMAN	0	#REF!	#REF!	ECI1_HUMAN	1
IQGA1_HUMAN	Ras GTPase-activating-like protein IQGAP1 OS=Homo sapiens GN=IQGAP1 PE=1 SV=1	1.58648e+08	2.19526e+08	359825	6.43181e+08	5.9003e+08	5.99041e+08	1.26136e+09	9.77704e+08	1.09825e+09	5.91333e+08	4.18701e+08	4.24093e+08	3	10	77.8433		IQGA1_HUMAN	0.000720151	0.000376042	4.40903e-06	0.000594867	0.000627119	0.000673211	IQGA1_HUMAN	-2.52589	0.0462992	#REF!	#REF!	IQGA1_HUMAN	0	2.57219	IQGA1_HUMAN	0.32804	IQGA1_HUMAN	0.719573	IQGA1_HUMAN	0.237144	-0.700261	-7.11455	-0.0385888	0.0375834	0.139903	IQGA1_HUMAN	0	#REF!	#REF!	IQGA1_HUMAN	1
S10A4_HUMAN	Protein S100-A4 OS=Homo sapiens GN=S100A4 PE=1 SV=1	1.12934e+08	359825	359825	359825	8.77291e+08	8.32793e+08	359825	1.28284e+09	2.63466e+09	5.08831e+08	5.93981e+06	4.00259e+08	2	5	65.9		S10A4_HUMAN	0.000512642	6.16371e-07	4.40903e-06	3.32795e-07	0.000932436	0.000935904	S10A4_HUMAN	-4.53278	-1.9649	#REF!	#REF!	S10A4_HUMAN	0	2.56788	S10A4_HUMAN	0.619767	S10A4_HUMAN	0.702403	S10A4_HUMAN	0.987645	-8.71229	-5.8737	-9.60146	1.8507	1.85605	S10A4_HUMAN	0	#REF!	#REF!	S10A4_HUMAN	1
HEXB_HUMAN	Beta-hexosaminidase subunit beta OS=Homo sapiens GN=HEXB PE=1 SV=3	2.99006e+08	7.10567e+08	359825	1.20266e+09	8.01973e+08	1.32984e+09	4.74877e+08	4.46148e+08	3.78498e+08	6.07021e+08	4.04538e+08	2.49995e+08	3	8	133.97		HEXB_HUMAN	0.00135728	0.00121718	4.40903e-06	0.00111231	0.000852383	0.00149449	HEXB_HUMAN	-2.58704	-0.0524208	#REF!	#REF!	HEXB_HUMAN	0	2.53462	HEXB_HUMAN	0.407227	HEXB_HUMAN	0.692285	HEXB_HUMAN	0.220696	0.063527	-8.04534	-0.0664537	-0.450444	0.359636	HEXB_HUMAN	0	#REF!	#REF!	HEXB_HUMAN	1
SPSY_HUMAN	Spermine synthase OS=Homo sapiens GN=SMS PE=1 SV=2	3.14119e+08	4.99366e+08	359825	7.42326e+08	9.37471e+08	1.27521e+09	2.09408e+09	1.66483e+09	1.75752e+09	875752850	1.37687e+09	8.96392e+08	5	13	152.17		SPSY_HUMAN	0.00142588	0.000855402	4.40903e-06	0.000686564	0.000996399	0.0014331	SPSY_HUMAN	-2.40186	0.101537	#REF!	#REF!	SPSY_HUMAN	0	2.5034	SPSY_HUMAN	0.403494	SPSY_HUMAN	0.694623	SPSY_HUMAN	0.622922	-0.114255	-7.71425	-0.431463	0.105867	0.630208	SPSY_HUMAN	0	#REF!	#REF!	SPSY_HUMAN	1
8ODP_HUMAN	7,8-dihydro-8-oxoguanine triphosphatase OS=Homo sapiens GN=NUDT1 PE=1 SV=3	6.47127e+07	2.05128e+08	359825	4.47399e+08	3.9599e+08	3.91055e+08	9.558e+08	1.74122e+09	1.00991e+09	7.94737e+08	3.46363e+08	4.12545e+08	2	8	63.45		8ODP_HUMAN	0.00029375	0.000351379	4.40903e-06	0.000413791	0.000420881	0.000439473	8ODP_HUMAN	-2.31437	0.150249	#REF!	#REF!	8ODP_HUMAN	0	2.46462	8ODP_HUMAN	0.298392	8ODP_HUMAN	0.780409	8ODP_HUMAN	-0.381192	-0.122752	-6.43917	0.113122	0.137632	0.199995	8ODP_HUMAN	0	#REF!	#REF!	8ODP_HUMAN	1
HINT2_HUMAN	Histidine triad nucleotide-binding protein 2, mitochondrial OS=Homo sapiens GN=HINT2 PE=1 SV=1	6.35372e+07	1.75547e+08	359825	3.83008e+08	4.73582e+08	3.05176e+08	2.26305e+09	1.83588e+09	2.273e+09	6.18652e+08	5.00607e+08	9.02384e+08	2	5	50.27		HINT2_HUMAN	0.000288414	0.000300707	4.40903e-06	0.000354237	0.00050335	0.000342961	HINT2_HUMAN	-2.14861	0.291792	#REF!	#REF!	HINT2_HUMAN	0	2.44041	HINT2_HUMAN	0.295265	HINT2_HUMAN	0.787373	HINT2_HUMAN	-0.158173	-0.0979588	-6.18971	0.1384	0.645247	0.0917282	HINT2_HUMAN	0	#REF!	#REF!	HINT2_HUMAN	1
NR2CA_HUMAN	Nuclear receptor 2C2-associated protein OS=Homo sapiens GN=NR2C2AP PE=1 SV=1	2.11677e+07	1.28247e+08	359825	2.52434e+08	3.19766e+08	1.53605e+08	1.19913e+09	1.43754e+09	1.30228e+09	5.44859e+08	2.02747e+08	3.51347e+08	2	9	159.45		NR2CA_HUMAN	9.60863e-05	0.000219684	4.40903e-06	0.000233471	0.000339866	0.000172624	NR2CA_HUMAN	-2.11384	0.286627	#REF!	#REF!	NR2CA_HUMAN	0	2.40047	NR2CA_HUMAN	0.239556	NR2CA_HUMAN	0.90499	NR2CA_HUMAN	-1.02959	0.163444	-5.47538	0.251258	0.792978	-0.184355	NR2CA_HUMAN	0	#REF!	#REF!	NR2CA_HUMAN	1
PSA_HUMAN	Puromycin-sensitive aminopeptidase OS=Homo sapiens GN=NPEPPS PE=1 SV=2	2.65797e+08	5.98896e+08	359825	6.96224e+08	1.00224e+09	9.39087e+08	1.04219e+09	3.37261e+08	6.16539e+08	8.46135e+08	7.57154e+08	2.96435e+08	4	8	240.48		PSA_HUMAN	0.00120653	0.00102589	4.40903e-06	0.000643925	0.00106524	0.00105536	PSA_HUMAN	-2.56331	-0.212825	#REF!	#REF!	PSA_HUMAN	0	2.35048	PSA_HUMAN	0.428613	PSA_HUMAN	0.702306	PSA_HUMAN	0.213415	-0.0205702	-7.88277	-0.692488	0.0337322	0.0202811	PSA_HUMAN	0	#REF!	#REF!	PSA_HUMAN	1
CUTA_HUMAN	Protein CutA OS=Homo sapiens GN=CUTA PE=1 SV=2	1.40309e+09	2.0202e+09	359825	2.0058e+09	2.52396e+09	2.26141e+09	8.36629e+09	7.43189e+09	1.10875e+10	2.98448e+09	3.49794e+09	4.06047e+09	5	22	164.09		CUTA_HUMAN	0.00636906	0.00346055	4.40903e-06	0.00185513	0.00268261	0.0025414	CUTA_HUMAN	-2.50624	-0.164898	#REF!	#REF!	CUTA_HUMAN	0	2.34134	CUTA_HUMAN	0.524964	CUTA_HUMAN	0.699953	CUTA_HUMAN	1.28592	0.405845	-9.21048	-0.493638	0.0384795	-0.039534	CUTA_HUMAN	0	#REF!	#REF!	CUTA_HUMAN	1
LGMN_HUMAN	Legumain OS=Homo sapiens GN=LGMN PE=1 SV=1	3.80586e+08	1.23212e+09	359825	1.16732e+09	8.98673e+08	1.51199e+09	3.81616e+08	5.08959e+08	3.25033e+08	6.40749e+08	5.2877e+08	3.45199e+08	3	8	110.29		LGMN_HUMAN	0.00172759	0.00211058	4.40903e-06	0.00107963	0.000955162	0.0016992	LGMN_HUMAN	-2.46078	-0.20474	#REF!	#REF!	LGMN_HUMAN	0	2.25604	LGMN_HUMAN	0.484489	LGMN_HUMAN	0.693584	LGMN_HUMAN	0.314286	0.603164	-8.2998	-0.363935	-0.54066	0.290375	LGMN_HUMAN	0	#REF!	#REF!	LGMN_HUMAN	1
RPE_HUMAN	Ribulose-phosphate 3-epimerase OS=Homo sapiens GN=RPE PE=1 SV=1	9.74544e+07	3.34975e+08	359825	4.04115e+08	6.16331e+08	4.0199e+08	2.41547e+09	3.05015e+09	3.35241e+09	4.92671e+08	6.01813e+08	6.36959e+08	3	16	185.09		RPE_HUMAN	0.000442374	0.000573804	4.40903e-06	0.000373759	0.000655072	0.000451761	RPE_HUMAN	-2.10635	0.102614	#REF!	#REF!	RPE_HUMAN	0	2.20896	RPE_HUMAN	0.390056	RPE_HUMAN	0.726679	RPE_HUMAN	-0.015226	0.360063	-6.66389	-0.258386	0.551161	0.0150669	RPE_HUMAN	0	#REF!	#REF!	RPE_HUMAN	1
PCBP2_HUMAN	Poly(rC)-binding protein 2 OS=Homo sapiens GN=PCBP2 PE=1 SV=1	7.3e+07	2.50021e+08	359825	3.82218e+08	6.76438e+08	1.65338e+08	4.71276e+09	2.73583e+09	4.26857e+09	2.8231e+08	6.26442e+08	7.44008e+08	2	4	288.09		PCBP2_HUMAN	0.000331369	0.00042828	4.40903e-06	0.000353507	0.000718958	0.000185809	PCBP2_HUMAN	-2.00131	0.0779805	#REF!	#REF!	PCBP2_HUMAN	0	2.07929	PCBP2_HUMAN	0.400937	PCBP2_HUMAN	0.69907	PCBP2_HUMAN	-0.0474042	0.322713	-6.27924	0.045896	1.07007	-0.88202	PCBP2_HUMAN	0	#REF!	#REF!	PCBP2_HUMAN	1
PURA2_HUMAN	Adenylosuccinate synthetase isozyme 2 OS=Homo sapiens GN=ADSS PE=1 SV=3	2.60945e+08	1.05257e+09	4.89902e+06	1.98192e+09	2.04743e+09	2.14463e+09	1.28139e+09	6.79854e+08	1.15314e+09	1.5753e+09	1.06269e+09	5.14595e+08	5	19	275.19		PURA2_HUMAN	0.00118451	0.00180302	6.00291e-05	0.00183304	0.00217613	0.00241016	PURA2_HUMAN	-1.85021	0.226002	#REF!	#REF!	PURA2_HUMAN	0	2.07621	PURA2_HUMAN	0.251302	PURA2_HUMAN	0.876334	PURA2_HUMAN	-0.618091	-0.0119631	-4.92057	0.0118647	0.259387	0.406753	PURA2_HUMAN	0	#REF!	#REF!	PURA2_HUMAN	1
PP2AB_HUMAN	Serine/threonine-protein phosphatase 2A catalytic subunit beta isoform OS=Homo sapiens GN=PPP2CB PE=1 SV=1	3.90588e+07	3.24775e+08	359825	3.04422e+08	3.57118e+08	2.57289e+08	2.03671e+08	1.8091e+08	2.56609e+08	3.20323e+08	2.07061e+08	1.46085e+08	2	8	92.76		PP2AB_HUMAN	0.000177299	0.000556332	4.40903e-06	0.000281555	0.000379566	0.000289145	PP2AB_HUMAN	-1.91315	0.137121	#REF!	#REF!	PP2AB_HUMAN	0	2.05027	PP2AB_HUMAN	0.386336	PP2AB_HUMAN	0.729745	PP2AB_HUMAN	-0.686544	0.963215	-6.01613	-0.0193176	0.411618	0.0190623	PP2AB_HUMAN	0	#REF!	#REF!	PP2AB_HUMAN	1
ADA_HUMAN	Adenosine deaminase OS=Homo sapiens GN=ADA PE=1 SV=3	4.56978e+07	1.05189e+08	359825	4.6811e+08	1.6513e+08	1.31011e+08	1.06683e+09	1.41173e+09	7.60634e+08	4.19853e+08	4.54261e+08	4.22014e+08	3	7	142.88		ADA_HUMAN	0.000207436	0.000180187	4.40903e-06	0.000432946	0.00017551	0.000147232	ADA_HUMAN	-1.69773	0.330628	#REF!	#REF!	ADA_HUMAN	0	2.02835	ADA_HUMAN	0.341772	ADA_HUMAN	0.715093	ADA_HUMAN	0.222016	0.0188449	-5.33404	1.28354	-0.0190943	-0.272561	ADA_HUMAN	0	#REF!	#REF!	ADA_HUMAN	1
MGDP1_HUMAN	Magnesium-dependent phosphatase 1 OS=Homo sapiens GN=MDP1 PE=1 SV=1	359825	359825	359825	2.71634e+07	1.93678e+07	359825	1.62017e+08	2.02407e+08	1.52809e+08	4.18225e+07	1.68688e+07	2.73751e+06	1	1	98.86		MGDP1_HUMAN	1.63335e-06	6.16371e-07	4.40903e-06	2.51229e-05	2.05853e-05	4.04376e-07	MGDP1_HUMAN	-0.878395	0.974296	#REF!	#REF!	MGDP1_HUMAN	0	1.85269	MGDP1_HUMAN	0.428607	MGDP1_HUMAN	0.71086	MGDP1_HUMAN	-0.887283	-2.29325	0.545344	3.05581	2.76842	-2.90135	MGDP1_HUMAN	0	#REF!	#REF!	MGDP1_HUMAN	1
TBB5_HUMAN	Tubulin beta chain OS=Homo sapiens GN=TUBB PE=1 SV=2	4.97279e+07	2.98033e+08	359825	4.39687e+08	2.76953e+08	1.69999e+08	1.17955e+08	8.1364e+07	1.50501e+08	4.96396e+08	1.17056e+08	1.39403e+08	1	2	68.03		TBB5_HUMAN	0.00022573	0.000510523	4.40903e-06	0.000406659	0.000294362	0.000191047	TBB5_HUMAN	-1.70437	0.126347	#REF!	#REF!	TBB5_HUMAN	0	1.83072	TBB5_HUMAN	0.440462	TBB5_HUMAN	0.696544	TBB5_HUMAN	-0.204169	0.973212	-5.88216	0.645053	0.178825	-0.444838	TBB5_HUMAN	0	#REF!	#REF!	TBB5_HUMAN	1
SRP14_HUMAN	Signal recognition particle 14 kDa protein OS=Homo sapiens GN=SRP14 PE=1 SV=2	1.17748e+08	4.70902e+08	359825	4.57069e+08	3.54055e+08	4.75952e+08	1.07875e+09	9.58094e+08	1.10329e+09	6.91997e+08	5.06049e+08	6.76386e+08	1	4	110.19		SRP14_HUMAN	0.000534492	0.000806643	4.40903e-06	0.000422735	0.00037631	0.000534881	SRP14_HUMAN	-1.94996	-0.121897	#REF!	#REF!	SRP14_HUMAN	0	1.82806	SRP14_HUMAN	0.491525	SRP14_HUMAN	0.682116	SRP14_HUMAN	0.159308	0.753068	-6.76226	-0.179108	-0.34694	0.160356	SRP14_HUMAN	0	#REF!	#REF!	SRP14_HUMAN	1
POTEE_HUMAN	POTE ankyrin domain family member E OS=Homo sapiens GN=POTEE PE=1 SV=3	2.24917e+08	1.13116e+09	359825	9.98132e+08	7.97579e+08	4.12079e+08	3.14091e+08	1.1468e+08	3.17089e+08	1.1156e+08	5.09888e+08	3.8159e+08	1	15	259.983		POTEE_HUMAN	0.00102096	0.00193765	4.40903e-06	0.000923154	0.000847713	0.000463099	POTEE_HUMAN	-2.10482	-0.312561	#REF!	#REF!	POTEE_HUMAN	0	1.79226	POTEE_HUMAN	0.557321	POTEE_HUMAN	0.689052	POTEE_HUMAN	0.205474	1.12985	-7.64978	0.0601867	-0.0628074	-0.935062	POTEE_HUMAN	0	#REF!	#REF!	POTEE_HUMAN	1
ARCH_HUMAN	Protein archease OS=Homo sapiens GN=ZBTB8OS PE=1 SV=2	9.00499e+07	3.34593e+08	359825	3.70468e+08	3.03824e+08	3.43538e+08	2.90089e+08	3.11315e+08	2.68757e+08	3.48607e+08	1.75499e+08	1.74879e+08	2	8	66.02		ARCH_HUMAN	0.000408763	0.000573149	4.40903e-06	0.000342639	0.000322922	0.000386073	ARCH_HUMAN	-1.84975	-0.0597659	#REF!	#REF!	ARCH_HUMAN	0	1.78999	ARCH_HUMAN	0.473603	ARCH_HUMAN	0.700109	ARCH_HUMAN	0.165918	0.653562	-6.36874	-0.0886589	-0.174163	0.0835245	ARCH_HUMAN	0	#REF!	#REF!	ARCH_HUMAN	1
OSTF1_HUMAN	Osteoclast-stimulating factor 1 OS=Homo sapiens GN=OSTF1 PE=1 SV=2	1.46117e+08	4.38987e+08	359825	3.21312e+08	6.46953e+08	3.94371e+08	3.10483e+09	2.6045e+09	3.23334e+09	7.93562e+08	9.5354e+08	1.31753e+09	3	6	98.41		OSTF1_HUMAN	0.000663268	0.000751974	4.40903e-06	0.000297175	0.00068762	0.000443199	OSTF1_HUMAN	-2.08893	-0.300929	#REF!	#REF!	OSTF1_HUMAN	0	1.788	OSTF1_HUMAN	0.50866	OSTF1_HUMAN	0.691777	OSTF1_HUMAN	0.261703	0.442794	-6.97128	-0.896575	0.313722	-0.319933	OSTF1_HUMAN	0	#REF!	#REF!	OSTF1_HUMAN	1
RNAS4_HUMAN	Ribonuclease 4 OS=Homo sapiens GN=RNASE4 PE=1 SV=3	3.09412e+08	5.85229e+08	359825	7.61521e+08	6.90469e+08	4.22424e+08	5.34599e+08	9.05298e+08	9.32724e+08	8.69048e+08	5.08185e+08	7.24459e+08	3	7	79.82		RNAS4_HUMAN	0.00140451	0.00100248	4.40903e-06	0.000704317	0.000733871	0.000474726	RNAS4_HUMAN	-1.96814	-0.199898	#REF!	#REF!	RNAS4_HUMAN	0	1.76825	RNAS4_HUMAN	0.548533	RNAS4_HUMAN	0.697201	RNAS4_HUMAN	0.965816	0.479326	-7.34957	-0.0299556	0.0293463	-0.599086	RNAS4_HUMAN	0	#REF!	#REF!	RNAS4_HUMAN	1
BAF_HUMAN	Barrier-to-autointegration factor OS=Homo sapiens GN=BANF1 PE=1 SV=1	2.63665e+08	8.18833e+08	359825	6.25798e+08	6.27396e+08	6.16056e+08	6.61995e+08	7.20337e+08	7.48756e+08	5.58229e+08	6.00932e+08	8.33677e+08	2	5	85.38		BAF_HUMAN	0.00119685	0.00140264	4.40903e-06	0.000578789	0.000666833	0.000692331	BAF_HUMAN	-1.80203	-0.0773726	#REF!	#REF!	BAF_HUMAN	0	1.72466	BAF_HUMAN	0.562534	BAF_HUMAN	0.683077	BAF_HUMAN	0.816526	1.04542	-7.26804	-0.23161	-0.0273225	0.0268146	BAF_HUMAN	0	#REF!	#REF!	BAF_HUMAN	1
HDHD2_HUMAN	Haloacid dehalogenase-like hydrolase domain-containing protein 2 OS=Homo sapiens GN=HDHD2 PE=1 SV=1	2.21233e+07	1.0067e+08	359825	1.26502e+08	9.5273e+07	1.81206e+08	359825	359825	359825	1.14811e+08	4.73461e+07	3.99226e+07	1	1	56.78		HDHD2_HUMAN	0.000100424	0.000172445	4.40903e-06	0.000116999	0.000101262	0.000203642	HDHD2_HUMAN	-1.3631	0.297487	#REF!	#REF!	HDHD2_HUMAN	0	1.66059	HDHD2_HUMAN	0.378122	HDHD2_HUMAN	0.745284	HDHD2_HUMAN	-0.119949	0.660084	-4.62945	0.100444	-0.107964	0.899981	HDHD2_HUMAN	0	#REF!	#REF!	HDHD2_HUMAN	1
IF5A1_HUMAN	Eukaryotic translation initiation factor 5A-1 OS=Homo sapiens GN=EIF5A PE=1 SV=2	4.4204e+09	4.06862e+10	2.95251e+08	7.23774e+10	5.48605e+10	3.03501e+10	1.17871e+11	9.38512e+10	1.08082e+11	3.64365e+10	3.19905e+10	4.47576e+10	5	128	704.58		IF5A1_HUMAN	0.0200655	0.0696944	0.0036178	0.0669405	0.058309	0.0341078	IF5A1_HUMAN	-1.42851	0.144078	#REF!	#REF!	IF5A1_HUMAN	0	1.57259	IF5A1_HUMAN	0.284052	IF5A1_HUMAN	0.804814	IF5A1_HUMAN	-1.20344	0.592887	-3.67497	0.534724	0.335563	-0.438052	IF5A1_HUMAN	0	#REF!	#REF!	IF5A1_HUMAN	1
PTBP1_HUMAN	Polypyrimidine tract-binding protein 1 OS=Homo sapiens GN=PTBP1 PE=1 SV=1	1.69338e+09	5.86497e+09	9.74826e+07	1.22234e+10	1.42825e+10	1.18488e+10	4.20347e+10	4.35783e+10	4.93801e+10	1.4252e+10	1.26164e+10	2.41721e+10	13	52	481.87		PTBP1_HUMAN	0.00768676	0.0100465	0.00119448	0.0113052	0.0151803	0.0133158	PTBP1_HUMAN	-1.24049	0.303088	#REF!	#REF!	PTBP1_HUMAN	0	1.54357	PTBP1_HUMAN	0.18818	PTBP1_HUMAN	1.06635	PTBP1_HUMAN	-0.473905	-0.0876542	-3.1599	0.0826322	0.507844	0.318788	PTBP1_HUMAN	0	#REF!	#REF!	PTBP1_HUMAN	1
THIC_HUMAN	Acetyl-CoA acetyltransferase, cytosolic OS=Homo sapiens GN=ACAT2 PE=1 SV=2	4.33604e+07	1.26284e+08	359825	1.83148e+08	1.68883e+08	1.32949e+08	1.32387e+09	8.85699e+08	1.4793e+09	2.31192e+08	2.66579e+08	4.07068e+08	3	6	132.99		THIC_HUMAN	0.000196826	0.000216321	4.40903e-06	0.00016939	0.000179499	0.00014941	THIC_HUMAN	-1.6072	-0.0748997	#REF!	#REF!	THIC_HUMAN	0	1.5323	THIC_HUMAN	0.454424	THIC_HUMAN	0.694401	THIC_HUMAN	0.174152	0.310404	-5.30616	-0.04242	0.0412083	-0.223487	THIC_HUMAN	0	#REF!	#REF!	THIC_HUMAN	1
VASN_HUMAN	Vasorin OS=Homo sapiens GN=VASN PE=1 SV=1	4.17229e+07	1.27554e+08	359825	1.60846e+08	1.30878e+08	1.88114e+08	8.90145e+07	1.14319e+08	9.28431e+07	1.19162e+08	9.03608e+07	5.17464e+07	1	1	51.26		VASN_HUMAN	0.000189393	0.000218498	4.40903e-06	0.000148764	0.000139105	0.000211405	VASN_HUMAN	-1.57582	-0.0479547	#REF!	#REF!	VASN_HUMAN	0	1.52787	VASN_HUMAN	0.45598	VASN_HUMAN	0.689037	VASN_HUMAN	0.163689	0.369927	-5.26108	-0.184667	-0.281518	0.322321	VASN_HUMAN	0	#REF!	#REF!	VASN_HUMAN	1
SRSF2_HUMAN	Serine/arginine-rich splicing factor 2 OS=Homo sapiens GN=SRSF2 PE=1 SV=4	1.49371e+08	1.66718e+08	359825	1.44958e+08	5.09468e+08	2.28277e+08	1.01565e+08	2.00183e+08	2.25284e+08	5.54404e+08	3.84784e+08	5.17675e+08	1	3	85.29		SRSF2_HUMAN	0.000678037	0.000285583	4.40903e-06	0.000134069	0.000541492	0.00025654	SRSF2_HUMAN	-1.51466	-0.0322548	#REF!	#REF!	SRSF2_HUMAN	0	1.48241	SRSF2_HUMAN	0.557116	SRSF2_HUMAN	0.695117	SRSF2_HUMAN	1.32274	0.0752885	-5.94201	-1.01565	0.998319	-0.0794349	SRSF2_HUMAN	0	#REF!	#REF!	SRSF2_HUMAN	1
DHSO_HUMAN	Sorbitol dehydrogenase OS=Homo sapiens GN=SORD PE=1 SV=4	1.20593e+08	3.37888e+08	359825	2.69475e+08	4.25102e+08	2.39357e+08	8.46397e+08	3.38992e+08	6.4872e+08	4.2888e+08	4.14832e+08	2.2073e+08	2	8	83		DHSO_HUMAN	0.000547408	0.000578794	4.40903e-06	0.000249233	0.000451824	0.000268993	DHSO_HUMAN	-1.68887	-0.209358	#REF!	#REF!	DHSO_HUMAN	0	1.47952	DHSO_HUMAN	0.562777	DHSO_HUMAN	0.677325	DHSO_HUMAN	0.602984	0.683419	-6.35303	-0.532137	0.326128	-0.422065	DHSO_HUMAN	0	#REF!	#REF!	DHSO_HUMAN	1
TWF2_HUMAN	Twinfilin-2 OS=Homo sapiens GN=TWF2 PE=1 SV=2	1.23374e+08	4.74738e+08	1.42657e+07	1.26934e+09	1.24512e+09	9.7905e+08	6.40465e+09	8.17569e+09	5.99198e+09	2.13696e+09	7.27968e+08	1.09738e+09	6	16	148.69		TWF2_HUMAN	0.000560031	0.000813215	0.000174801	0.00117399	0.00132339	0.00110027	TWF2_HUMAN	-1.15318	0.321636	#REF!	#REF!	TWF2_HUMAN	0	1.47481	TWF2_HUMAN	0.0933677	TWF2_HUMAN	1.15436	TWF2_HUMAN	-0.772622	-0.234493	-2.45242	0.295219	0.468035	0.201655	TWF2_HUMAN	0	#REF!	#REF!	TWF2_HUMAN	1
CANT1_HUMAN	Soluble calcium-activated nucleotidase 1 OS=Homo sapiens GN=CANT1 PE=1 SV=1	2.52827e+08	7.97133e+08	1.19761e+06	6.51641e+08	7.96402e+08	8.10339e+08	6.55384e+08	7.87027e+08	6.72813e+08	7.522e+08	4.46187e+08	4.17707e+08	2	6	100.94		CANT1_HUMAN	0.00114766	0.00136547	1.46747e-05	0.00060269	0.000846463	0.00091067	CANT1_HUMAN	-1.62737	-0.181887	#REF!	#REF!	CANT1_HUMAN	0	1.44548	CANT1_HUMAN	0.537729	CANT1_HUMAN	0.696487	CANT1_HUMAN	0.385469	0.636173	-5.90375	-0.543734	-0.0537045	0.0517768	CANT1_HUMAN	0	#REF!	#REF!	CANT1_HUMAN	1
CBR1_HUMAN	Carbonyl reductase [NADPH] 1 OS=Homo sapiens GN=CBR1 PE=1 SV=3	1.25455e+09	3.24882e+09	2.30622e+07	5.07139e+09	4.94792e+09	5.52866e+09	6.81527e+09	4.42096e+09	5.46996e+09	4.66061e+09	2.84565e+09	2.4489e+09	6	37	448.92		CBR1_HUMAN	0.00569477	0.00556514	0.000282587	0.00469043	0.00525894	0.00621318	CBR1_HUMAN	-1.3819	-0.0162307	#REF!	#REF!	CBR1_HUMAN	0	1.36567	CBR1_HUMAN	0.397707	CBR1_HUMAN	0.711686	CBR1_HUMAN	0.0734658	0.0402454	-4.2594	-0.206451	-0.0414004	0.199159	CBR1_HUMAN	0	#REF!	#REF!	CBR1_HUMAN	1
NU214_HUMAN	Nuclear pore complex protein Nup214 OS=Homo sapiens GN=NUP214 PE=1 SV=2	359825	1.53603e+07	359825	9.8365e+07	8.10794e+07	359825	2.12068e+08	2.47429e+08	3.43876e+08	1.14376e+07	3.41916e+07	1.2394e+08	1	1	91.13		NU214_HUMAN	1.63335e-06	2.63119e-05	4.40903e-06	9.09759e-05	8.61759e-05	4.04376e-07	NU214_HUMAN	-1.41917	-0.0643512	#REF!	#REF!	NU214_HUMAN	0	1.35482	NU214_HUMAN	0.658744	NU214_HUMAN	0.734338	NU214_HUMAN	-3.23331	0.776493	-1.80069	2.56626	2.48806	-5.24738	NU214_HUMAN	0	#REF!	#REF!	NU214_HUMAN	1
PIPNB_HUMAN	Phosphatidylinositol transfer protein beta isoform OS=Homo sapiens GN=PITPNB PE=1 SV=2	359825	1.28234e+08	1.15258e+08	2.22749e+08	1.74028e+08	1.91234e+08	1.35027e+09	1.3194e+09	1.47658e+09	4.9127e+08	3.04311e+08	6.99136e+08	3	11	127.74		PIPNB_HUMAN	1.63335e-06	0.000219662	0.00141228	0.000206016	0.000184967	0.000214911	PIPNB_HUMAN	-1.4005	-0.0623167	#REF!	#REF!	PIPNB_HUMAN	0	1.33818	PIPNB_HUMAN	0.669543	PIPNB_HUMAN	0.734337	PIPNB_HUMAN	-7.00959	0.0617107	2.74639	-0.0308142	-0.186306	0.0301698	PIPNB_HUMAN	0	#REF!	#REF!	PIPNB_HUMAN	1
ACTN3_HUMAN	Alpha-actinin-3 OS=Homo sapiens GN=ACTN3 PE=1 SV=2	7.75801e+07	3.55883e+08	1.83778e+07	1.20909e+09	6.32014e+08	8.90697e+08	6.14126e+08	7.38873e+08	6.47668e+08	8.98083e+08	1.26793e+09	7.77713e+08	3	44	125.26		ACTN3_HUMAN	0.000352159	0.000609619	0.000225189	0.00111826	0.000671742	0.00100098	ACTN3_HUMAN	-0.814515	0.505206	#REF!	#REF!	ACTN3_HUMAN	0	1.31972	ACTN3_HUMAN	0.048913	ACTN3_HUMAN	2.21739	ACTN3_HUMAN	-0.863378	-0.0716963	-1.50847	0.803584	0.0683014	0.643731	ACTN3_HUMAN	0	#REF!	#REF!	ACTN3_HUMAN	1
MSLN_HUMAN	Mesothelin OS=Homo sapiens GN=MSLN PE=1 SV=2	9.74005e+07	1.55466e+08	359825	1.81274e+08	2.03721e+08	1.82727e+08	2.90187e+08	2.64063e+08	3.59646e+08	2.07705e+08	3.19037e+08	2.55237e+08	1	1	53.96		MSLN_HUMAN	0.00044213	0.000266309	4.40903e-06	0.000167657	0.000216527	0.000205351	MSLN_HUMAN	-1.3921	-0.110773	#REF!	#REF!	MSLN_HUMAN	0	1.28132	MSLN_HUMAN	0.576059	MSLN_HUMAN	0.675379	MSLN_HUMAN	1.06765	0.336279	-5.58022	-0.331307	0.0377218	-0.0387346	MSLN_HUMAN	0	#REF!	#REF!	MSLN_HUMAN	1
NUDT9_HUMAN	ADP-ribose pyrophosphatase, mitochondrial OS=Homo sapiens GN=NUDT9 PE=1 SV=1	5.20535e+07	1.27945e+08	359825	1.44886e+08	1.19199e+08	1.59178e+08	3.49121e+08	3.84993e+08	4.50098e+08	2.09153e+08	1.83861e+08	2.40514e+08	2	5	64.29		NUDT9_HUMAN	0.000236286	0.000219166	4.40903e-06	0.000134003	0.000126692	0.000178886	NUDT9_HUMAN	-1.35593	-0.111442	#REF!	#REF!	NUDT9_HUMAN	0	1.24449	NUDT9_HUMAN	0.548843	NUDT9_HUMAN	0.691135	NUDT9_HUMAN	0.594886	0.486374	-5.14904	-0.22339	-0.30433	0.193393	NUDT9_HUMAN	0	#REF!	#REF!	NUDT9_HUMAN	1
GNS_HUMAN	N-acetylglucosamine-6-sulfatase OS=Homo sapiens GN=GNS PE=1 SV=3	4.77943e+07	9.53696e+07	359825	1.04023e+08	1.14054e+08	1.5629e+08	1.10711e+08	1.14535e+08	1.02168e+08	1.1608e+08	1.03931e+08	8.24472e+07	1	1	67.41		GNS_HUMAN	0.000216952	0.000163366	4.40903e-06	9.62092e-05	0.000121224	0.000175641	GNS_HUMAN	-1.40152	-0.164033	#REF!	#REF!	GNS_HUMAN	0	1.23749	GNS_HUMAN	0.535312	GNS_HUMAN	0.700024	GNS_HUMAN	0.608497	0.199223	-5.01228	-0.564636	-0.231209	0.303746	GNS_HUMAN	0	#REF!	#REF!	GNS_HUMAN	1
TIAR_HUMAN	Nucleolysin TIAR OS=Homo sapiens GN=TIAL1 PE=1 SV=1	359825	1.13772e+07	359825	4.68225e+07	1.14037e+07	3.08888e+06	3.80411e+08	4.24539e+08	4.30104e+07	1.80754e+06	3.68754e+07	1.31933e+08	3	5	99.85		TIAR_HUMAN	1.63335e-06	1.94889e-05	4.40903e-06	4.33053e-05	1.21205e-05	3.47132e-06	TIAR_HUMAN	-0.669347	0.563471	#REF!	#REF!	TIAR_HUMAN	0	1.23282	TIAR_HUMAN	0.451175	TIAR_HUMAN	0.697271	TIAR_HUMAN	-2.33914	1.23761	-0.906511	2.3895	0.552403	-1.25149	TIAR_HUMAN	0	#REF!	#REF!	TIAR_HUMAN	1
K1C15_HUMAN	Keratin, type I cytoskeletal 15 OS=Homo sapiens GN=KRT15 PE=1 SV=3	7.22058e+07	359825	1.22037e+08	1.54994e+08	1.70272e+08	1.34107e+08	7.15249e+08	359825	9.89807e+08	359825	359825	359825	1	8	168.95		K1C15_HUMAN	0.000327763	6.16371e-07	0.00149535	0.000143351	0.000180975	0.000150712	K1C15_HUMAN	-1.30546	-0.074108	#REF!	#REF!	K1C15_HUMAN	0	1.23135	K1C15_HUMAN	0.738704	K1C15_HUMAN	0.778788	K1C15_HUMAN	0.982836	-8.07181	3.17259	-0.210264	0.125968	-0.138029	K1C15_HUMAN	0	#REF!	#REF!	K1C15_HUMAN	1
K1C13_HUMAN	Keratin, type I cytoskeletal 13 OS=Homo sapiens GN=KRT13 PE=1 SV=4	7.22058e+07	359825	1.22037e+08	1.54994e+08	1.70272e+08	1.34107e+08	7.15249e+08	359825	9.89807e+08	359825	359825	359825	1	8	152.72		K1C13_HUMAN	0.000327763	6.16371e-07	0.00149535	0.000143351	0.000180975	0.000150712	K1C13_HUMAN	-1.30546	-0.074108	#REF!	#REF!	K1C13_HUMAN	0	1.23135	K1C13_HUMAN	0.738704	K1C13_HUMAN	0.778788	K1C13_HUMAN	0.982836	-8.07181	3.17259	-0.210264	0.125968	-0.138029	K1C13_HUMAN	0	#REF!	#REF!	K1C13_HUMAN	1
CB39L_HUMAN	Calcium-binding protein 39-like OS=Homo sapiens GN=CAB39L PE=1 SV=3	3.42292e+07	7.89987e+07	359825	1.03623e+08	9.31171e+07	1.07913e+08	4.63766e+08	3.29932e+08	3.57266e+08	2.81115e+08	1.47179e+08	1.75362e+08	1	3	53.19		CB39L_HUMAN	0.000155376	0.000135323	4.40903e-06	9.58388e-05	9.89703e-05	0.000121274	CB39L_HUMAN	-1.28285	-0.0717654	#REF!	#REF!	CB39L_HUMAN	0	1.21108	CB39L_HUMAN	0.511852	CB39L_HUMAN	0.689226	CB39L_HUMAN	0.496662	0.2973	-4.6425	-0.200424	-0.154039	0.139167	CB39L_HUMAN	0	#REF!	#REF!	CB39L_HUMAN	1
RAB7A_HUMAN	Ras-related protein Rab-7a OS=Homo sapiens GN=RAB7A PE=1 SV=1	1.36757e+08	3.55754e+08	4.771e+06	5.36142e+08	7.58168e+08	5.73695e+08	2.60867e+09	2.43387e+09	3.01252e+09	1.44349e+09	6.58254e+08	9.38833e+08	5	21	193.12		RAB7A_HUMAN	0.00062078	0.000609398	5.84604e-05	0.000495868	0.000805826	0.000644726	RAB7A_HUMAN	-1.1318	0.0489096	#REF!	#REF!	RAB7A_HUMAN	0	1.1807	RAB7A_HUMAN	0.362487	RAB7A_HUMAN	0.724974	RAB7A_HUMAN	0.0132869	-0.0134104	-3.39526	-0.310838	0.389674	0.0678928	RAB7A_HUMAN	0	#REF!	#REF!	RAB7A_HUMAN	1
FKBP4_HUMAN	Peptidyl-prolyl cis-trans isomerase FKBP4 OS=Homo sapiens GN=FKBP4 PE=1 SV=3	1.65103e+08	7.00097e+08	2.09899e+07	1.45492e+09	1.54381e+09	1.05863e+09	2.40223e+09	3.07471e+09	2.21586e+09	1.97615e+09	1.31472e+09	1.64702e+09	4	16	128.54		FKBP4_HUMAN	0.00074945	0.00119925	0.000257195	0.00134563	0.00164086	0.0011897	FKBP4_HUMAN	-0.960717	0.208067	#REF!	#REF!	FKBP4_HUMAN	0	1.16878	FKBP4_HUMAN	0.156474	FKBP4_HUMAN	1.12002	FKBP4_HUMAN	-0.672469	0.00575657	-2.21544	0.171908	0.458074	-0.00577963	FKBP4_HUMAN	0	#REF!	#REF!	FKBP4_HUMAN	1
RAB2A_HUMAN	Ras-related protein Rab-2A OS=Homo sapiens GN=RAB2A PE=1 SV=1	9.01906e+06	5.53209e+07	638172	6.21727e+07	9.02113e+07	5.48065e+07	5.07303e+08	6.22736e+08	6.70317e+08	1.60928e+08	1.05922e+08	1.66665e+08	1	4	126.15		RAB2A_HUMAN	4.09402e-05	9.47634e-05	7.8197e-06	5.75024e-05	9.58819e-05	6.15923e-05	RAB2A_HUMAN	-0.933027	0.228506	#REF!	#REF!	RAB2A_HUMAN	0	1.16153	RAB2A_HUMAN	0.343619	RAB2A_HUMAN	0.708063	RAB2A_HUMAN	-0.54052	0.670292	-2.92885	-0.050415	0.68722	0.0487126	RAB2A_HUMAN	0	#REF!	#REF!	RAB2A_HUMAN	1
ANXA2_HUMAN	Annexin A2 OS=Homo sapiens GN=ANXA2 PE=1 SV=2	6.18102e+08	2.51287e+09	6.37715e+06	3.00137e+09	2.1283e+09	1.49333e+09	2.77624e+09	3.42296e+09	3.15403e+09	3.26329e+09	2.28102e+09	2.93946e+09	5	31	558.78		ANXA2_HUMAN	0.00280575	0.00430448	7.8141e-05	0.00277591	0.00226209	0.00167822	ANXA2_HUMAN	-1.3607	-0.200335	#REF!	#REF!	ANXA2_HUMAN	0	1.16037	ANXA2_HUMAN	0.563674	ANXA2_HUMAN	0.672453	ANXA2_HUMAN	0.155536	0.77299	-5.01063	0.140111	-0.155197	-0.585919	ANXA2_HUMAN	0	#REF!	#REF!	ANXA2_HUMAN	1
ENOG_HUMAN	Gamma-enolase OS=Homo sapiens GN=ENO2 PE=1 SV=3	4.69027e+10	1.01445e+11	9.73608e+08	1.71664e+11	1.53225e+11	1.62771e+11	2.81363e+11	1.50589e+11	2.58633e+11	1.3213e+11	1.56302e+11	1.36655e+11	7	1119	346.37		ENOG_HUMAN	0.212905	0.173773	0.0119299	0.158769	0.162856	0.182924	ENOG_HUMAN	-1.14447	-0.00390109	#REF!	#REF!	ENOG_HUMAN	0	1.14057	ENOG_HUMAN	0.442996	ENOG_HUMAN	0.6925	ENOG_HUMAN	0.339053	0.0460432	-3.81851	-0.0842277	-0.0475613	0.120086	ENOG_HUMAN	0	#REF!	#REF!	ENOG_HUMAN	1
UFO_HUMAN	Tyrosine-protein kinase receptor UFO OS=Homo sapiens GN=AXL PE=1 SV=3	4.16686e+07	1.27869e+08	359825	7.82721e+07	1.59455e+08	1.35104e+08	3.24123e+07	1.79425e+08	1.24815e+08	3.93709e+07	77363950	3.10856e+07	1	1	80.93		UFO_HUMAN	0.000189146	0.000219037	4.40903e-06	7.23925e-05	0.000169478	0.000151832	UFO_HUMAN	-1.50154	-0.384803	#REF!	#REF!	UFO_HUMAN	0	1.11673	UFO_HUMAN	0.585192	UFO_HUMAN	0.680223	UFO_HUMAN	0.235538	0.44721	-5.18736	-1.15005	0.0771335	-0.0814915	UFO_HUMAN	0	#REF!	#REF!	UFO_HUMAN	1
EPCR_HUMAN	Endothelial protein C receptor OS=Homo sapiens GN=PROCR PE=1 SV=1	2.22479e+08	1.11874e+09	1.09853e+07	1.27811e+09	1.15138e+09	1.59865e+09	2.27236e+09	1.76989e+09	1.66019e+09	9.85049e+08	5.18037e+08	5.55215e+08	3	9	62.84		EPCR_HUMAN	0.0010099	0.00191638	0.000134606	0.0011821	0.00122375	0.00179659	EPCR_HUMAN	-0.913411	0.192759	#REF!	#REF!	EPCR_HUMAN	0	1.10617	EPCR_HUMAN	0.398155	EPCR_HUMAN	0.703236	EPCR_HUMAN	-0.252337	0.671835	-3.15973	-0.0251927	0.0247604	0.57871	EPCR_HUMAN	0	#REF!	#REF!	EPCR_HUMAN	1
VASP_HUMAN	Vasodilator-stimulated phosphoprotein OS=Homo sapiens GN=VASP PE=1 SV=3	1.63513e+08	7.60829e+08	4.3707e+07	1.47346e+09	1.52271e+09	2.06751e+09	2.56271e+09	2.57225e+09	3.97459e+09	1.58113e+09	1.06545e+09	2.28397e+09	4	5	124.45		VASP_HUMAN	0.000742235	0.00130328	0.000535554	0.00136278	0.00161842	0.0023235	VASP_HUMAN	-0.730974	0.371104	#REF!	#REF!	VASP_HUMAN	0	1.10208	VASP_HUMAN	0.06564	VASP_HUMAN	1.48784	VASP_HUMAN	-0.84476	-0.032559	-1.3156	0.0318404	0.279881	0.80159	VASP_HUMAN	0	#REF!	#REF!	VASP_HUMAN	1
GCSH_HUMAN	Glycine cleavage system H protein, mitochondrial OS=Homo sapiens GN=GCSH PE=1 SV=2	9.21043e+08	3.10843e+09	9.05669e+07	6.01404e+09	6.53081e+09	5.03747e+09	1.28699e+10	1.36144e+10	1.39499e+10	5.67045e+09	5.00965e+09	4.91758e+09	4	24	189.44		GCSH_HUMAN	0.00418089	0.00532467	0.00110974	0.00556228	0.00694132	0.00566118	GCSH_HUMAN	-0.902286	0.146135	#REF!	#REF!	GCSH_HUMAN	0	1.04842	GCSH_HUMAN	0.214184	GCSH_HUMAN	1.00445	GCSH_HUMAN	-0.380719	-0.0318355	-2.2943	0.0311482	0.350683	0.0565738	GCSH_HUMAN	0	#REF!	#REF!	GCSH_HUMAN	1
AATC_HUMAN	Aspartate aminotransferase, cytoplasmic OS=Homo sapiens GN=GOT1 PE=1 SV=3	7.41444e+08	1.89573e+09	4.25712e+07	3.8039e+09	2.924e+09	3.98475e+09	2.96714e+09	3.09963e+09	2.49805e+09	2.36741e+09	1.71244e+09	1.37775e+09	5	22	196.27		AATC_HUMAN	0.00336564	0.00324734	0.000521637	0.00351816	0.0031078	0.00447811	AATC_HUMAN	-0.888214	0.145902	#REF!	#REF!	AATC_HUMAN	0	1.03412	AATC_HUMAN	0.315279	AATC_HUMAN	0.714632	AATC_HUMAN	0.025579	-0.0260407	-2.66418	0.0895207	-0.0894054	0.43759	AATC_HUMAN	0	#REF!	#REF!	AATC_HUMAN	1
ZA2G_HUMAN	Zinc-alpha-2-glycoprotein OS=Homo sapiens GN=AZGP1 PE=1 SV=2	9.2335e+08	2.51131e+09	2.79728e+07	4.7414e+09	2.26351e+09	4.00531e+09	3.40566e+09	2.64087e+09	2.61986e+09	8.62621e+08	1.4769e+09	8.06674e+08	6	12	230.58		ZA2G_HUMAN	0.00419136	0.0043018	0.000342759	0.00438523	0.00240579	0.00450122	ZA2G_HUMAN	-1.21043	-0.229808	#REF!	#REF!	ZA2G_HUMAN	0	0.980619	ZA2G_HUMAN	0.475229	ZA2G_HUMAN	0.694959	ZA2G_HUMAN	-0.0188839	0.0186399	-3.63104	0.046352	-0.819793	0.0840159	ZA2G_HUMAN	0	#REF!	#REF!	ZA2G_HUMAN	1
1C17_HUMAN	HLA class I histocompatibility antigen, Cw-17 alpha chain OS=Homo sapiens GN=HLA-C PE=1 SV=1	7.72289e+07	1.77096e+08	359825	1.24315e+08	1.33304e+08	1.92379e+08	1.94193e+08	2.19444e+08	2.10765e+08	1.51192e+08	1.98522e+08	2.26698e+08	1	190	54.71		1C17_HUMAN	0.000350565	0.00030336	4.40903e-06	0.000114977	0.000141684	0.000216198	1C17_HUMAN	-1.20371	-0.234025	#REF!	#REF!	1C17_HUMAN	0	0.969683	1C17_HUMAN	0.666467	1C17_HUMAN	0.736907	1C17_HUMAN	0.9702	0.761551	-5.34287	-0.638137	-0.336808	0.27287	1C17_HUMAN	0	#REF!	#REF!	1C17_HUMAN	1
HNRPC_HUMAN	Heterogeneous nuclear ribonucleoproteins C1/C2 OS=Homo sapiens GN=HNRNPC PE=1 SV=4	1.68454e+08	3.78856e+08	5.884e+06	4.84402e+08	8.08962e+08	5.01148e+08	3.14848e+09	3.59194e+09	3.15809e+09	9.28096e+08	8.11675e+08	1.53954e+09	3	11	167.6		HNRPC_HUMAN	0.000764661	0.00064897	7.20983e-05	0.000448014	0.000859813	0.000563197	HNRPC_HUMAN	-0.87918	-0.0124475	#REF!	#REF!	HNRPC_HUMAN	0	0.866732	HNRPC_HUMAN	0.486667	HNRPC_HUMAN	0.682337	HNRPC_HUMAN	0.335304	0.0986357	-3.07148	-0.435971	0.504506	-0.105877	HNRPC_HUMAN	0	#REF!	#REF!	HNRPC_HUMAN	1
IF4A1_HUMAN	Eukaryotic initiation factor 4A-I OS=Homo sapiens GN=EIF4A1 PE=1 SV=1	4.20067e+08	1.53987e+09	2.88976e+07	3.19626e+09	1.90626e+09	1.44548e+09	3.46975e+09	1.1053e+09	1.84875e+09	2.74634e+09	1.88152e+09	1.51388e+09	4	30	176.25		IF4A1_HUMAN	0.00190681	0.00263776	0.00035409	0.00295616	0.00202609	0.00162445	IF4A1_HUMAN	-0.698037	0.11853	#REF!	#REF!	IF4A1_HUMAN	0	0.816568	IF4A1_HUMAN	0.430711	IF4A1_HUMAN	0.697342	IF4A1_HUMAN	-0.0444307	0.42372	-2.4734	0.588132	0.0431032	-0.275644	IF4A1_HUMAN	0	#REF!	#REF!	IF4A1_HUMAN	1
GDF15_HUMAN	Growth/differentiation factor 15 OS=Homo sapiens GN=GDF15 PE=1 SV=3	3.11359e+08	1.27108e+09	2.97132e+07	2.23003e+09	3.01916e+09	7.62022e+08	6.94584e+09	8.80856e+09	5.60983e+09	2.72061e+09	1.40378e+09	2.73293e+09	5	28	124.16		GDF15_HUMAN	0.00141335	0.00217732	0.000364084	0.00206251	0.00320894	0.000856371	GDF15_HUMAN	-0.7427	0.0368978	#REF!	#REF!	GDF15_HUMAN	0	0.779598	GDF15_HUMAN	0.461467	GDF15_HUMAN	0.689665	GDF15_HUMAN	-0.298252	0.325182	-2.25503	0.247032	0.884726	-1.02106	GDF15_HUMAN	0	#REF!	#REF!	GDF15_HUMAN	1
RNAS7_HUMAN	Ribonuclease 7 OS=Homo sapiens GN=RNASE7 PE=1 SV=2	2.43917e+07	1.41549e+08	1.42291e+07	2.41126e+08	2.61819e+08	2.60809e+08	6.24935e+08	7.49399e+08	7.81286e+08	3.00506e+08	2.38642e+08	2.38778e+08	1	1	60.32		RNAS7_HUMAN	0.000110721	0.00024247	0.000174354	0.000223013	0.000278277	0.000293101	RNAS7_HUMAN	-0.476479	0.176284	#REF!	#REF!	RNAS7_HUMAN	0	0.652763	RNAS7_HUMAN	0.135107	RNAS7_HUMAN	1.22497	RNAS7_HUMAN	-1.0718	0.0590778	-0.416716	-0.0616007	0.257789	0.332664	RNAS7_HUMAN	0	#REF!	#REF!	RNAS7_HUMAN	1
DNPH1_HUMAN	2'-deoxynucleoside 5'-phosphate N-hydrolase 1 OS=Homo sapiens GN=DNPH1 PE=1 SV=1	6.24678e+08	3.24167e+09	3.11862e+08	7.76303e+09	7.05964e+09	3.59557e+09	2.38369e+10	2.55273e+10	2.4728e+10	9.74696e+09	5.19186e+09	7.84582e+09	7	66	315.26		DNPH1_HUMAN	0.0028356	0.00555289	0.00382133	0.00717989	0.0075034	0.00404075	DNPH1_HUMAN	-0.291755	0.326631	#REF!	#REF!	DNPH1_HUMAN	0	0.618386	DNPH1_HUMAN	0.19858	DNPH1_HUMAN	1.03872	DNPH1_HUMAN	-0.758424	0.211161	-0.328003	0.581883	0.645466	-0.247456	DNPH1_HUMAN	0	#REF!	#REF!	DNPH1_HUMAN	1
CALL3_HUMAN	Calmodulin-like protein 3 OS=Homo sapiens GN=CALML3 PE=1 SV=2	5.32999e+08	7.91374e+08	1.11859e+08	2299030810	1.5078e+09	3.62359e+09	1.52962e+09	1.60212e+09	1.29374e+09	1.8383e+09	1.4963e+09	4.73012e+08	2	17	50.29		CALL3_HUMAN	0.00241944	0.0013556	0.00137064	0.00212633	0.00160258	0.00407224	CALL3_HUMAN	-0.175937	0.366107	#REF!	#REF!	CALL3_HUMAN	0	0.542043	CALL3_HUMAN	0.325932	CALL3_HUMAN	0.726667	CALL3_HUMAN	0.375917	-0.459819	-0.443908	0.189612	-0.218358	1.12707	CALL3_HUMAN	0	#REF!	#REF!	CALL3_HUMAN	1
TAGL2_HUMAN	Transgelin-2 OS=Homo sapiens GN=TAGLN2 PE=1 SV=3	9.34823e+09	3.11428e+10	3.85948e+09	8.42851e+10	7.32746e+10	4.1923e+10	3.30521e+11	3.09548e+11	2.93413e+11	1.1116e+11	7.48995e+10	1.45363e+11	25	306	893.22		TAGL2_HUMAN	0.0424344	0.0533468	0.0472912	0.0779537	0.0778805	0.0471136	TAGL2_HUMAN	-0.0837011	0.388904	#REF!	#REF!	TAGL2_HUMAN	0	0.472605	TAGL2_HUMAN	0.143311	TAGL2_HUMAN	1.14649	TAGL2_HUMAN	-0.24587	0.0842979	-0.0895309	0.631514	0.630158	-0.0949605	TAGL2_HUMAN	0	#REF!	#REF!	TAGL2_HUMAN	0
C1QBP_HUMAN	Complement component 1 Q subcomponent-binding protein, mitochondrial OS=Homo sapiens GN=C1QBP PE=1 SV=1	1.98012e+09	4.98526e+09	4.68019e+08	1.08014e+10	9.18777e+09	1.04527e+10	1.37062e+10	1.26976e+10	1.14437e+10	7.41064e+09	8.19097e+09	4.65182e+09	8	71	368.09		C1QBP_HUMAN	0.00898836	0.00853963	0.00573477	0.00999004	0.0097653	0.0117469	C1QBP_HUMAN	-0.301778	0.158354	#REF!	#REF!	C1QBP_HUMAN	0	0.460132	C1QBP_HUMAN	0.106255	C1QBP_HUMAN	1.11159	C1QBP_HUMAN	-0.0610429	-0.134926	-0.709365	0.0913904	0.0585645	0.325107	C1QBP_HUMAN	0	#REF!	#REF!	C1QBP_HUMAN	0
CISY_HUMAN	Citrate synthase, mitochondrial OS=Homo sapiens GN=CS PE=1 SV=2	5.86263e+08	1.21828e+09	1.42787e+08	3.40015e+09	1.82126e+09	3.26511e+09	1.70961e+09	4.34361e+09	1.84847e+09	3.16894e+09	1.7223e+09	7.67223e+08	4	21	115.44		CISY_HUMAN	0.00266122	0.00208689	0.00174961	0.00314473	0.00193575	0.00366937	CISY_HUMAN	-0.153861	0.246434	#REF!	#REF!	CISY_HUMAN	0	0.400295	CISY_HUMAN	0.290206	CISY_HUMAN	0.80547	CISY_HUMAN	0.164734	-0.185999	-0.440317	0.405585	-0.294463	0.62818	CISY_HUMAN	0	#REF!	#REF!	CISY_HUMAN	0
PGAM1_HUMAN	Phosphoglycerate mutase 1 OS=Homo sapiens GN=PGAM1 PE=1 SV=2	6.21876e+09	2.22583e+10	2.93365e+09	3.84515e+10	3.15242e+10	3.77588e+10	6.161e+10	5.11513e+10	6.14272e+10	3.84477e+10	3.34087e+10	3.24875e+10	14	126	704.76		PGAM1_HUMAN	0.0282288	0.0381278	0.0359468	0.0355631	0.0335058	0.0424339	PGAM1_HUMAN	-0.0801854	0.0485255	#REF!	#REF!	PGAM1_HUMAN	0	0.128711	PGAM1_HUMAN	0.485235	PGAM1_HUMAN	0.687416	PGAM1_HUMAN	-0.340978	0.0927008	0.00772103	-0.00776258	-0.0937328	0.247072	PGAM1_HUMAN	0	#REF!	#REF!	PGAM1_HUMAN	0
KAD2_HUMAN	Adenylate kinase 2, mitochondrial OS=Homo sapiens GN=AK2 PE=1 SV=2	3.8524e+09	1.11381e+10	1.72015e+09	1.83879e+10	2.18183e+10	1.7802e+10	7.36504e+10	6.64646e+10	9.11605e+10	3.02541e+10	2.55452e+10	3.21265e+10	19	123	726.68		KAD2_HUMAN	0.0174872	0.0190793	0.0210774	0.0170066	0.0231898	0.0200062	KAD2_HUMAN	-0.0286295	0.0267117	#REF!	#REF!	KAD2_HUMAN	0	0.0553412	KAD2_HUMAN	0.732273	KAD2_HUMAN	0.784166	KAD2_HUMAN	-0.160333	-0.0346253	0.10907	-0.200536	0.246858	0.0338138	KAD2_HUMAN	0	#REF!	#REF!	KAD2_HUMAN	0
CLIC1_HUMAN	Chloride intracellular channel protein 1 OS=Homo sapiens GN=CLIC1 PE=1 SV=4	1.07961e+10	2.41451e+10	4.11794e+09	4.93156e+10	3.50127e+10	5.49479e+10	7.02335e+10	4.66955e+10	5.60468e+10	4.73956e+10	2.30672e+10	2.15871e+10	18	142	593.88		CLIC1_HUMAN	0.0490065	0.0413599	0.0504583	0.0456111	0.0372136	0.0617512	CLIC1_HUMAN	-0.0166759	-0.00488173	#REF!	#REF!	CLIC1_HUMAN	0	0.0117942	CLIC1_HUMAN	0.961618	CLIC1_HUMAN	0.983309	CLIC1_HUMAN	0.0508648	-0.193875	0.0929824	-0.0527239	-0.346279	0.384358	CLIC1_HUMAN	0	#REF!	#REF!	CLIC1_HUMAN	0
GSTP1_HUMAN	Glutathione S-transferase P OS=Homo sapiens GN=GSTP1 PE=1 SV=2	4.78595e+10	1.33542e+11	2.19056e+10	2.1504e+11	2.09601e+11	1.99653e+11	4.16744e+11	4.20212e+11	3.65409e+11	2.83588e+11	1.55451e+11	1.98339e+11	21	384	906.47		GSTP1_HUMAN	0.217249	0.228755	0.268415	0.198887	0.222776	0.224373	GSTP1_HUMAN	0.0851155	-0.0562757	#REF!	#REF!	GSTP1_HUMAN	0	-0.141391	GSTP1_HUMAN	0.259693	GSTP1_HUMAN	0.861419	GSTP1_HUMAN	-0.0414084	0.0330453	0.26371	-0.168809	-0.00516161	0.00514321	GSTP1_HUMAN	0	#REF!	#REF!	GSTP1_HUMAN	0
GDIB_HUMAN	Rab GDP dissociation inhibitor beta OS=Homo sapiens GN=GDI2 PE=1 SV=2	7.47529e+09	1.5152e+10	4.43038e+09	4.90219e+10	2.2561e+10	2.71025e+10	6.76837e+10	4.79023e+10	5.24806e+10	4.52985e+10	2.72229e+10	2.59481e+10	22	165	1054.04		GDIB_HUMAN	0.0339325	0.025955	0.0542867	0.0453394	0.0239792	0.0304581	GDIB_HUMAN	0.17291	-0.00372621	#REF!	#REF!	GDIB_HUMAN	0	-0.176636	GDIB_HUMAN	0.689257	GDIB_HUMAN	0.74396	GDIB_HUMAN	0.0758184	-0.310837	0.753749	0.493915	-0.425068	-0.080025	GDIB_HUMAN	0	#REF!	#REF!	GDIB_HUMAN	0
IMPA1_HUMAN	Inositol monophosphatase 1 OS=Homo sapiens GN=IMPA1 PE=1 SV=1	3.63522e+08	7.51486e+08	1.53039e+08	1.49629e+09	1.18621e+09	1.28344e+09	2.6675e+09	2.95465e+09	3.06112e+09	1.87878e+09	1.1168e+09	1.31766e+09	5	21	114.67		IMPA1_HUMAN	0.00165013	0.00128728	0.00187523	0.00138389	0.00126077	0.00144234	IMPA1_HUMAN	0.165778	-0.0550628	#REF!	#REF!	IMPA1_HUMAN	0	-0.220841	IMPA1_HUMAN	0.262209	IMPA1_HUMAN	0.849058	IMPA1_HUMAN	0.223703	-0.134557	0.408188	-0.0301526	-0.164571	0.0295353	IMPA1_HUMAN	0	#REF!	#REF!	IMPA1_HUMAN	0
HAP28_HUMAN	28 kDa heat- and acid-stable phosphoprotein OS=Homo sapiens GN=PDAP1 PE=1 SV=1	6.50614e+08	1.59338e+09	3.28851e+08	2.41807e+09	2.14269e+09	2.92107e+09	4.1279e+09	4.9954e+09	5.39567e+09	3.38453e+09	2.06051e+09	3.09884e+09	4	10	164.04		HAP28_HUMAN	0.00295333	0.00272941	0.00402951	0.00223643	0.00227738	0.00328273	HAP28_HUMAN	0.167258	-0.152099	#REF!	#REF!	HAP28_HUMAN	0	-0.319357	HAP28_HUMAN	0.268793	HAP28_HUMAN	0.830814	HAP28_HUMAN	0.0557556	-0.0579973	0.504016	-0.345393	-0.319214	0.208309	HAP28_HUMAN	0	#REF!	#REF!	HAP28_HUMAN	0
HS902_HUMAN	Putative heat shock protein HSP 90-alpha A2 OS=Homo sapiens GN=HSP90AA2 PE=1 SV=2	3.58416e+08	6.13543e+08	1.78557e+08	9.90101e+08	9.93376e+08	1.23333e+09	1.93467e+09	1.3989e+09	2.00049e+09	7.55371e+08	1.03289e+09	8.50508e+08	3	44	99.9		HS902_HUMAN	0.00162696	0.00105098	0.00218791	0.000915726	0.00105582	0.00138604	HS902_HUMAN	0.346513	-0.147205	#REF!	#REF!	HS902_HUMAN	0	-0.493719	HS902_HUMAN	0.235341	HS902_HUMAN	0.914467	HS902_HUMAN	0.4142	-0.216236	0.841575	-0.414988	-0.209616	0.182988	HS902_HUMAN	0	#REF!	#REF!	HS902_HUMAN	0
PLSL_HUMAN	Plastin-2 OS=Homo sapiens GN=LCP1 PE=1 SV=6	1.04918e+08	2.44863e+08	9.20594e+07	4.32132e+08	4.43938e+08	3.46273e+08	1.43722e+09	1.45748e+09	1.0305e+09	6.67074e+08	5.42909e+08	8.58321e+08	6	37	149.35		PLSL_HUMAN	0.000476252	0.000419445	0.00112803	0.000399671	0.000471844	0.000389146	PLSL_HUMAN	0.44942	-0.0900818	#REF!	#REF!	PLSL_HUMAN	0	-0.539502	PLSL_HUMAN	0.302917	PLSL_HUMAN	0.74903	PLSL_HUMAN	0.0958317	-0.0874113	1.33984	-0.157081	0.0824164	-0.195581	PLSL_HUMAN	0	#REF!	#REF!	PLSL_HUMAN	1
1433T_HUMAN	14-3-3 protein theta OS=Homo sapiens GN=YWHAQ PE=1 SV=1	8.44207e+09	1.90001e+10	6.09401e+09	2.97643e+10	2.28286e+10	3.24841e+10	3.64128e+10	2.50561e+10	3.602e+10	3.46399e+10	2.36358e+10	1.84043e+10	15	156	706.593		1433T_HUMAN	0.0383211	0.0325467	0.0746716	0.0275285	0.0242636	0.0365061	1433T_HUMAN	0.392704	-0.251747	#REF!	#REF!	1433T_HUMAN	0	-0.64445	1433T_HUMAN	0.187418	1433T_HUMAN	1.10821	1433T_HUMAN	0.150439	-0.0851889	1.11286	-0.326774	-0.508904	0.0804379	1433T_HUMAN	0	#REF!	#REF!	1433T_HUMAN	1
COF2_HUMAN	Cofilin-2 OS=Homo sapiens GN=CFL2 PE=1 SV=1	2.95031e+10	5.8493e+10	1.81146e+10	1.01552e+11	8.87248e+10	7.80195e+10	2.68293e+11	2.32861e+11	2.85461e+11	1.47499e+11	1.00346e+11	1.30996e+11	9	249	512.71		COF2_HUMAN	0.133923	0.100197	0.221964	0.0939233	0.0943019	0.0876793	COF2_HUMAN	0.565095	-0.0813544	#REF!	#REF!	COF2_HUMAN	0	-0.646449	COF2_HUMAN	0.127523	COF2_HUMAN	1.23879	COF2_HUMAN	0.461646	0.043077	1.19056	-0.050207	-0.0444029	-0.149453	COF2_HUMAN	0	#REF!	#REF!	COF2_HUMAN	1
TPM3_HUMAN	Tropomyosin alpha-3 chain OS=Homo sapiens GN=TPM3 PE=1 SV=2	2.2654e+09	4.67181e+09	2.03665e+09	7.78373e+09	6.9499e+09	8.28295e+09	7.66889e+09	8.50625e+09	1.05906e+10	8.57397e+09	6.01036e+09	1.03379e+10	5	35	280.31		TPM3_HUMAN	0.0102833	0.00800269	0.0249556	0.00719903	0.00738676	0.00930848	TPM3_HUMAN	0.554372	-0.129868	#REF!	#REF!	TPM3_HUMAN	0	-0.68424	TPM3_HUMAN	0.251975	TPM3_HUMAN	0.856713	TPM3_HUMAN	0.248603	-0.113146	1.52766	-0.265829	-0.22869	0.104914	TPM3_HUMAN	0	#REF!	#REF!	TPM3_HUMAN	1
[truncated: 22 more columns]
