# Supplementary material for: Oxidative Stress in Cells with Extra Centrosomes Drives Non-Cell-Autonomous Invasion
Source: Dev Cell. 2018 Nov 19;47(4):409–424.e9. doi: 10.1016/j.devcel.2018.10.026 (PMC6251975; doi:10.1016/j.devcel.2018.10.026)
Supplement: Table S3. Summary of the Extracellular Proteins More Abundant in CM Collected from Cells with Extra Centrosomes, Related to Figure 3 — This list excludes proteins associated with extracellular vesicles, such as exosomes. Data was used to performed ingenuity pathway analyses as shown in Figure 3E. [file mmc3.xlsx]

## Sheet: A. extracellular proteins
Table S3. Summary of the extracellular proteins more abundant in CM collected from cells with extra centrosomes. This list excludes proteins associated with extracellular vesicles, such as exosomes. List used for the Ingenuity pathway analyses
Related to Fgure 3
identification method	gene symbol	NCBI gene ID	Protein symbol	Gene name	Fold increase (CM+DOX/-DOX)	Function annotation (IPA)	identification method
Mass spectometry	CBR3	874	CBR3	Carbonyl reductase [NADPH] 3	1.56445	oxidoreductase activity	Mass spectometry
Mass spectometry	LDLR	3949	LDLR	Low-density lipoprotein receptor	1.54021	cell movement	Mass spectometry
Mass spectometry	GRSF1	2926	GRSF1	G-rich sequence factor 1	3.33796	inflammation of organ	Mass spectometry
Mass spectometry	PPA2	27068	PPA2	Inorganic pyrophosphatase 2, mitochondrial	2.13734	genital tract cancer	Mass spectometry
Mass spectometry	OXCT1	5019	OXCT1	Succinyl-CoA:3-ketoacid coenzyme A transferase 1, mitochondrial	2.47962	metabolism of ketone body	Mass spectometry
Mass spectometry	C1QBP	708	C1QBP	Complement component 1 Q subcomponent-binding protein, mitochondrial	2.68676	invasion of cells	Mass spectometry
Mass spectometry	ACTN4	81	ACTN4	Alpha-actinin-4	1.6471	cell movement	Mass spectometry
Mass spectometry	CLIC4	25932	CLIC4	Chloride intracellular channel protein 4	1.69044	cell movement	Mass spectometry
Mass spectometry	HRSP12	10247	HRSP12	Ribonuclease UK114	1.98913	inflammation of organ	Mass spectometry
Mass spectometry	SYNE2	23224	SYNE2	Nesprin-2	30.6944	cell movement	Mass spectometry
Mass spectometry	STIP1	10963	STIP1	Stress-induced-phosphoprotein 1	28.8109	hematologic cancer	Mass spectometry
Mass spectometry	PPP1CC	5501	PPP1CC	Serine/threonine-protein phosphatase PP1-gamma catalytic subunit	2.74339	sporadic tumor	Mass spectometry
Mass spectometry	LCP1	3936	LCP1	Plastin-2	1.34372	invasion of cells	Mass spectometry
Mass spectometry	CFL2	1073	CFL2	Cofilin-2	1.24771	organization of cytoskeleton	Mass spectometry
Mass spectometry	PDAP1	11333	PDAP1	28 kDa heat- and acid-stable phosphoprotein	1.56523	breast or ovarian cancer	Mass spectometry
Mass spectometry	GSTP1	2950	GSTP1	Glutathione S-transferase P	1.77073	breast or ovarian cancer	Mass spectometry
Mass spectometry	TPP1	1200	TPP1	Tripeptidyl-peptidase 1	33.3316	organization of cytoplasm	Mass spectometry
Mass spectometry	GCSH	2653	GCSH	Glycine cleavage system H protein, mitochondrial	4.03944	catabolism of glycine	Mass spectometry
Mass spectometry	S100A7	6278	S100A7	Protein S100-A7	24.1933	invasion of cells	Mass spectometry
Mass spectometry	CTSC	1075	CTSC	Dipeptidyl peptidase 1	20.3978	cell movement	Mass spectometry
Mass spectometry	NAMPT	10135	NAMPT	Nicotinamide phosphoribosyltransferase	19.044	invasion of cells	Mass spectometry
Mass spectometry	RBM3	5935	RBM3	Putative RNA-binding protein 3	43.2508	proliferation of cells	Mass spectometry
Mass spectometry	HINT2	84681	HINT2	Histidine triad nucleotide-binding protein 2, mitochondrial	10.6011	catalytic activity	Mass spectometry
Mass spectometry	GRHPR	9380	GRHPR	Glyoxylate reductase/hydroxypyruvate reductase	14.948	primary hyperoxaluria type ii	Mass spectometry
Mass spectometry	PROCR	10544	PROCR	Endothelial protein C receptor	4.20442	cell movement	Mass spectometry
Mass spectometry	ADA	100	ADA	Adenosine deaminase	7.9673	cell movement	Mass spectometry
Mass spectometry	IQGAP1	8826	IQGAP1	Ras GTPase-activating-like protein IQGAP1	11.615	invasion of cells	Mass spectometry
Mass spectometry	RNASE7	84659	RNASE7	Ribonuclease 7	3.07055	organismal death	Mass spectometry
Mass spectometry	GDF15	9518	GDF15	Growth/differentiation factor 15	3.35272	invasion of cells	Mass spectometry
Mass spectometry	BTD	686	BTD	Biotinidase	12.5978	hematologic cancer	Mass spectometry
Mass spectometry	ENO2	2026	ENO2	Gamma-enolase	4.30587	hematologic cancer	Mass spectometry
Mass spectometry	AZGP1	563	AZGP1	Zinc-alpha-2-glycoprotein	3.85399	invasion of cells	Mass spectometry
Mass spectometry	PEA15	8682	PEA15	Astrocytic phosphoprotein PEA-15	13.736	breast or ovarian cancer	Mass spectometry
Mass spectometry	VASN	114990	VASN	Vasorin	5.63183	breast or ovarian cancer	Mass spectometry
Mass spectometry	CSTA	1475	CSTA	Cystatin-A	3.81341	oral squamous cell carcinoma	Mass spectometry
Mass spectometry	DDT	1652	DDT	D-dopachrome decarboxylase	17.0501	progression of tumor	Mass spectometry
Mass spectometry	LGMN	5641	LGMN	Legumain	9.32936	invasion of cells	Mass spectometry
Mass spectometry	NUDT9	53343	NUDT9	ADP-ribose pyrophosphatase, mitochondrial	4.62746	catabolism of ADP	Mass spectometry
Mass spectometry	ANXA2	302	ANXA2	Annexin A2	4.36536	invasion of cells	Mass spectometry
Mass spectometry	AXL	558	AXL	Tyrosine-protein kinase receptor UFO	4.23531	invasion of cells	Mass spectometry
Mass spectometry	SORD	6652	SORD	Sorbitol dehydrogenase	5.44621	cell movement	Mass spectometry
Mass spectometry	RNASE4	6038	RNASE4	Ribonuclease 4	6.65289	urogenital cancer	Mass spectometry
Mass spectometry	CUTA	51596	CUTA	Protein CutA	9.89758	Ovarian Cancer and Tumors	Mass spectometry
Mass spectometry	POTEE	445582	POTEE	POTE ankyrin domain family member E	6.76454	breast or ovarian cancer	Mass spectometry
Mass spectometry	HLA-C	3107	HLA-C	HLA class I histocompatibility antigen, Cw-17 alpha chain	3.82489	inflammation of organ	Mass spectometry
Mass spectometry	NUP214	8021	NUP214	Nuclear pore complex protein Nup214	4.99524	hematologic cancer	Mass spectometry
Mass spectometry	S100A4	6275	S100A4	Protein S100-A4	11.5804	invasion of cells	Mass spectometry
Mass spectometry	CLIC1	1192	CLIC1	Chloride intracellular channel protein 1	1.96909	breast or ovarian cancer	Mass spectometry
Mass spectometry/ Protein array	SERPINE1 (PAI)	5054	SERPINE1 (PAI)	Plasminogen activator inhibitor 1	17.0173	invasion of cells	Mass spectometry/ Protein array
Protein array	CXCL8	3576	CXCL8	Interleukine 8	2.17362	invasion of cells	Protein array
Protein array	CCL20	6364	CCL20	C-C motif chemokine ligand 20	3.70072	invasion of cells	Protein array
Protein array	AREG	374	AREG	Amphiregulin	3.04573	invasion of cells	Protein array
Protein array	LGALS3	3958	LGALS3	Galectin-3	3.56031	invasion of cells	Protein array
Protein array	PLAU	5328	PLAU	Plasminogen activator	1.59922	invasion of cells	Protein array
Protein array	ANGPTL4	51129	ANGPTL4	Angiopoietin like-4	1.80786	invasion of cells	Protein array
Protein array	THBS1	7057	THBS1	Thombospondin-1	2.61449	invasion of cells	Protein array
Protein array	EPCAM	4072	EPCAM	Epithelial cell adhesion molecule	3.05525	invasion of cells	Protein array
Protein array	DCN	9606	DCN	Decorin	1.69549	invasion of cells	Protein array
Protein array	GRN	2896	GRN	Progranulin	3.17812	invasion of cells	Protein array
Protein array/ Mass spectometry	MSLN	10232	MSLN	Mesothelin	1.9029	breast or ovarian cancer	Protein array/ Mass spectometry
