# Supplementary material for: Oxidative Stress in Cells with Extra Centrosomes Drives Non-Cell-Autonomous Invasion
Source: Dev Cell. 2018 Nov 19;47(4):409–424.e9. doi: 10.1016/j.devcel.2018.10.026 (PMC6251975; doi:10.1016/j.devcel.2018.10.026)
Supplement: Table S4. Summary of the siRNA Screen to Identify Secreted Proteins Involved in Paracrine Invasion, Related to Figure 3 [file mmc4.xlsx]

## Sheet: B. screen hits
Table S4. Summary of the siRNA screen to identify secreted proteins involved in paracrine invasion.
Related to Figure 3
							after siRNA depletion
identification method	gene symbol	NCBI gene ID	Protein symbol	Gene name	Fold increase (CM+DOX/-DOX)	Function annotation (IPA)	Invasion ( Fold change vs CM-DOX)•	Cell count ( Fold change vs +DOX)	significant decrease in invasion
Mass spectometry	LDLR	3949	LDLR	Low-density lipoprotein receptor	1.54021	cell movement	3.79815	0.060705
Mass spectometry	PPA2	27068	PPA2	Inorganic pyrophosphatase 2, mitochondrial	2.13734	genital tract cancer	2.38268	0.383159	yes
Mass spectometry	C1QBP	708	C1QBP	Complement component 1 Q subcomponent-binding protein, mitochondrial	2.68676	invasion of cells	3.40538	0.00913838
Mass spectometry	ACTN4	81	ACTN4	Alpha-actinin-4	1.6471	cell movement	2.92055	0.114556
Mass spectometry	CLIC4	25932	CLIC4	Chloride intracellular channel protein 4	1.69044	cell movement	3.45151	-0.488903
Mass spectometry	SYNE2	23224	SYNE2	Nesprin-2	30.6944	cell movement	0.888852	0.0727807	yes
Mass spectometry	STIP1	10963	STIP1	Stress-induced-phosphoprotein 1	28.8109	hematologic cancer	3.87851	0.130222
Mass spectometry	PPP1CC	5501	PPP1CC	Serine/threonine-protein phosphatase PP1-gamma catalytic subunit	2.74339	sporadic tumor	2.84584	-0.141645
Mass spectometry	LCP1	3936	LCP1	Plastin-2	1.34372	invasion of cells	4.19205	-0.113903
Mass spectometry	PDAP1	11333	PDAP1	28 kDa heat- and acid-stable phosphoprotein	1.56523	breast or ovarian cancer	3.97672	0.0270888
Mass spectometry	GSTP1	2950	GSTP1	Glutathione S-transferase P	1.77073	breast or ovarian cancer	3.83384	0.0225196
Mass spectometry	TPP1	1200	TPP1	Tripeptidyl-peptidase 1	33.3316	organization of cytoplasm	2.78492	-0.0558094	yes
Mass spectometry	GCSH	2653	GCSH	Glycine cleavage system H protein, mitochondrial	4.03944	catabolism of glycine	2.18142	-0.325718	yes
Mass spectometry	S100A7	6278	S100A7	Protein S100-A7	24.1933	invasion of cells	4.00298	-0.220627
Mass spectometry	CTSC	1075	CTSC	Dipeptidyl peptidase 1	20.3978	cell movement	6.07317	-0.419386
Mass spectometry	NAMPT	10135	NAMPT	Nicotinamide phosphoribosyltransferase	19.044	invasion of cells	4.99796	-0.144582
Mass spectometry	RBM3	5935	RBM3	Putative RNA-binding protein 3	43.2508	proliferation of cells	3.35841	-0.247389
Mass spectometry	PROCR	10544	PROCR	Endothelial protein C receptor	4.20442	cell movement	3.66198	0.00391645
Mass spectometry	IQGAP1	8826	IQGAP1	Ras GTPase-activating-like protein IQGAP1	11.615	invasion of cells	2.95428	0.127937
Mass spectometry	GDF15	9518	GDF15	Growth/differentiation factor 15	3.35272	invasion of cells	2.75419	0.0310052	yes
Mass spectometry	ENO2	2026	ENO2	Gamma-enolase	4.30587	hematologic cancer	3.6195	0.0920366
Mass spectometry	AZGP1	563	AZGP1	Zinc-alpha-2-glycoprotein	3.85399	invasion of cells	2.99103	-0.112272
Mass spectometry/ Protein array	SERPINE1 (PAI)	5054	SERPINE1 (PAI)	Plasminogen activator inhibitor 1	17.0173	invasion of cells	2.21777	0.26436	yes
Mass spectometry	DDT	1652	DDT	D-dopachrome decarboxylase	17.0501	progression of tumor	2.33159	0.157637	yes
Mass spectometry	LGMN	5641	LGMN	Legumain	9.32936	invasion of cells	2.72001	-0.035248	yes
Mass spectometry	AXL	558	AXL	Tyrosine-protein kinase receptor UFO	4.23531	invasion of cells	3.81088	0.359661
Mass spectometry/ Protein array	MSLN	10232	MSLN	Mesothelin	1.9029	breast or ovarian cancer	2.90675	0.188529	yes
Protein Array	IL8	3576	CXCL8	Interleukine 8	2.17362	invasion of cells	1.90543	-0.417918	yes
Protein Array	CCL20	6364	CCL20	C-C motif chemokine ligand 20	3.70072	invasion of cells	4.46969	0.0455036
Protein Array	AREG	374	AREG	Amphiregulin	3.04573	invasion of cells	4.50997	-0.74667
Protein Array	LGALS3	3958	LGALS3	Galectin-3	3.56031	invasion of cells	5.19602	-0.0414867
Protein Array	PLAU	5328	PLAU	Plasminogen activator	1.59922	invasion of cells	4.91966	-0.240435
Protein Array	ANGPTL4	51129	ANGPTL4	Angiopoietin like-4	1.80786	invasion of cells	3.86172	-0.18278	yes
Protein Array	EPCAM	4072	EPCAM	Epithelial cell adhesion molecule	3.05525	invasion of cells	5.15743	0.232778
Protein Array	GRN	2896	GRN	Progranulin	3.17812	invasion of cells	5.21788	-0.24872
	• Note that siRNA ctr in +DOX donor cells leads to ~4.5 fold increase in paracrin invasion when compared with CM-DOX.
