# Supplementary material for: Oxidative Stress in Cells with Extra Centrosomes Drives Non-Cell-Autonomous Invasion
Source: Dev Cell. 2018 Nov 19;47(4):409–424.e9. doi: 10.1016/j.devcel.2018.10.026 (PMC6251975; doi:10.1016/j.devcel.2018.10.026)
Supplement: Table S5. Gene Expression Changes Observed in MCF10A Cells upon Induction of Extra Centrosomes (+DOX) for 48 hr, Related to Figure 6 — Highlighted in green are genes upregulated in +DOX cells that are part of the NRF2 antioxidant response. Data used to perform the GSEA described in Figure 6D. [file mmc5.xlsx]

## Sheet: DOX versus noDOX Microarrays
	Table S5. Gene expression changes observed in MCF10A cells after induction of extra centrosomes (+DOX) fro 48 hrs. Data used to perform the GSEA described in Figure 6D.
	Related to Figure 6
	Highlighted in green are genes upregulated in cells +DOX that are part of of NRF2 antioxidant response
AffyID	Entrez	Symbol	Description	NoDOX_1average	NoDOX_2average	NoDOX_3average	DOX_1average	DOX_2average	DOX_3average	Expressoin changes	Fold DOX versus NoDOX	P.Value	adj.P.Val
236504_x_at	347744	C6orf52	chromosome 6 open reading frame 52	6.73529	6.78975	6.76381	5.92052	5.7009	6.05922	Downregulated	-0.869407	2.07858e-07	0.000282405
205361_s_at	5203	PFDN4	prefoldin subunit 4	9.0484	8.66276	8.73961	7.94823	7.77587	7.76711	Downregulated	-0.986518	3.32041e-07	0.000399568
204734_at	3866	KRT15	keratin 15	11.6247	11.6721	11.6282	11.028	11.0151	11.0957	Downregulated	-0.595421	3.623e-07	0.000412415
209662_at	1070	CETN3	centrin, EF-hand protein, 3 (CDC31 homolog, yeast)	8.54785	8.43386	8.34974	7.69583	7.58851	7.7501	Downregulated	-0.765675	4.57807e-07	0.000494408
219434_at	54210	TREM1	triggering receptor expressed on myeloid cells 1	5.9749	5.7906	5.96417	4.95493	4.84816	4.93521	Downregulated	-0.99712	5.10692e-07	0.000537733
202635_s_at	5440	POLR2K	polymerase (RNA) II (DNA directed) polypeptide K, 7.0kDa	9.99431	9.87245	9.97061	9.30174	9.14774	9.25377	Downregulated	-0.711374	7.31626e-07	0.000669883
243943_x_at	347744	C6orf52	chromosome 6 open reading frame 52	6.90465	7.25791	7.36521	6.00001	6.24054	6.28173	Downregulated	-1.00183	1.16103e-06	0.000927334
202489_s_at	5349	FXYD3	FXYD domain containing ion transport regulator 3	10.5945	10.698	10.7296	10.1037	10.057	10.1249	Downregulated	-0.578874	1.38528e-06	0.00100595
214319_at	10129	FRY	furry homolog (Drosophila)	6.9821	6.76855	6.80462	6.20563	6.12009	6.11906	Downregulated	-0.703498	1.38268e-06	0.00100595
205176_s_at	23421	ITGB3BP	integrin beta 3 binding protein (beta3-endonexin)	8.62403	8.33825	8.46547	7.82581	7.54695	7.70567	Downregulated	-0.783104	1.48482e-06	0.00102574
205476_at	6364	CCL20	chemokine (C-C motif) ligand 20	8.50285	8.36582	8.26357	7.80101	7.70479	7.8203	Downregulated	-0.602049	1.99297e-06	0.00122638
220016_at	79026	AHNAK	AHNAK nucleoprotein	7.67576	7.80794	7.82963	7.07994	7.07561	7.27889	Downregulated	-0.626297	2.13989e-06	0.00123463
239417_x_at	347744	C6orf52	chromosome 6 open reading frame 52	6.75545	6.625	7.02008	6.09899	5.89058	5.89817	Downregulated	-0.837596	2.08209e-06	0.00123463
202917_s_at	6279	S100A8	S100 calcium binding protein A8	12.6086	12.1647	12.4394	11.692	11.5627	11.6334	Downregulated	-0.774854	2.55409e-06	0.00137092
209114_at	10103	TSPAN1	tetraspanin 1	9.58954	9.61871	9.64904	9.09555	9.07141	9.02848	Downregulated	-0.553952	2.90564e-06	0.00149243
230033_at	352909	C19orf51	chromosome 19 open reading frame 51	7.727	7.93303	7.8916	7.25353	7.31745	7.26887	Downregulated	-0.570589	3.03827e-06	0.0015234
209956_s_at	816	CAMK2B	calcium/calmodulin-dependent protein kinase II beta	7.2797	7.23335	6.7866	6.23488	6.00899	6.2626	Downregulated	-0.931059	3.08833e-06	0.00153029
209569_x_at	27065	D4S234E	DNA segment on chromosome 4 (unique) 234 expressed sequence	7.31894	7.21691	7.37082	6.73683	6.75368	6.62062	Downregulated	-0.598514	3.41734e-06	0.00165439
218976_at	56521	DNAJC12	DnaJ (Hsp40) homolog, subfamily C, member 12	8.31614	8.25417	8.21524	7.69632	7.76728	7.6699	Downregulated	-0.550684	4.00234e-06	0.00182275
223278_at	2706	GJB2	gap junction protein, beta 2, 26kDa	8.23589	8.20272	8.08768	7.51032	7.61768	7.49212	Downregulated	-0.63539	4.17308e-06	0.00186981
202634_at	5440	POLR2K	polymerase (RNA) II (DNA directed) polypeptide K, 7.0kDa	9.11141	8.86381	9.01794	8.34477	8.20174	8.33888	Downregulated	-0.702592	4.32442e-06	0.0019063
203535_at	6280	S100A9	S100 calcium binding protein A9	11.5573	11.2872	11.4699	10.8999	10.6817	10.7725	Downregulated	-0.653458	4.34506e-06	0.0019063
211070_x_at	1622	DBI	diazepam binding inhibitor (GABA receptor modulator, acyl-Coenzyme A binding protein)	12.3836	12.2452	12.247	11.7966	11.7035	11.739	Downregulated	-0.54554	4.8994e-06	0.00208437
206492_at	2272	FHIT	fragile histidine triad gene	7.80236	7.91821	7.9946	7.3645	7.40738	7.35634	Downregulated	-0.528981	5.69559e-06	0.00228464
209389_x_at	1622	DBI	diazepam binding inhibitor (GABA receptor modulator, acyl-Coenzyme A binding protein)	11.6338	11.4339	11.4561	10.991	10.831	10.9385	Downregulated	-0.587784	5.96297e-06	0.00234718
222848_at	64105	CENPK	centromere protein K	6.18278	5.8994	5.74781	5.34552	5.09464	5.1946	Downregulated	-0.731744	6.46789e-06	0.00241991
223194_s_at	63027	SLC22A23	solute carrier family 22, member 23	6.81831	6.80384	6.75353	6.111	5.97322	6.22536	Downregulated	-0.688703	6.54991e-06	0.00241991
219188_s_at	28992	MACROD1	MACRO domain containing 1	7.2605	7.15387	7.43688	6.26159	6.69527	6.60254	Downregulated	-0.763951	6.85796e-06	0.00249003
221580_s_at	79101	TAF1D	TATA box binding protein (TBP)-associated factor, RNA polymerase I, D, 41kDa	9.28137	9.15183	9.15997	8.69117	8.58138	8.71928	Downregulated	-0.533782	7.23358e-06	0.0025819
209189_at	2353	FOS	v-fos FBJ murine osteosarcoma viral oncogene homolog	7.56591	7.70736	7.73216	7.07103	7.16556	7.15586	Downregulated	-0.537657	7.86126e-06	0.00275917
209732_at	9976	CLEC2B	C-type lectin domain family 2, member B	7.34442	7.03896	7.09234	6.46017	6.48765	6.59959	Downregulated	-0.642772	8.51356e-06	0.00293913
217801_at	514	ATP5E	ATP synthase, H+ transporting, mitochondrial F1 complex, epsilon subunit	12.1117	11.8293	12.0469	11.4382	11.3494	11.4144	Downregulated	-0.595296	1.08477e-05	0.00359751
229025_s_at	196294	IMMP1L	IMP1 inner mitochondrial membrane peptidase-like (S. cerevisiae)	8.80076	8.51219	8.87813	8.079	8.04727	8.18067	Downregulated	-0.628047	1.10102e-05	0.00362287
204784_s_at	4291	MLF1	myeloid leukemia factor 1	7.75393	7.77097	7.80605	7.32385	7.34549	7.26928	Downregulated	-0.464108	1.16464e-05	0.00367734
205260_s_at	97	ACYP1	acylphosphatase 1, erythrocyte (common) type	7.74472	7.70147	7.81481	7.19808	7.0871	7.09202	Downregulated	-0.627933	1.15537e-05	0.00367734
208808_s_at	3148	HMGB2	high-mobility group box 2	11.912	11.7026	11.6795	11.2243	11.15	11.2459	Downregulated	-0.557963	1.26391e-05	0.00391421
214370_at	6279	S100A8	S100 calcium binding protein A8	6.39816	6.09633	6.38194	5.30877	5.37859	5.54195	Downregulated	-0.882376	1.38694e-05	0.00420252
210404_x_at	816	CAMK2B	calcium/calmodulin-dependent protein kinase II beta	7.07773	6.98701	6.80139	6.35375	6.27484	6.37818	Downregulated	-0.619784	1.56731e-05	0.00456332
218094_s_at	55861	DBNDD2	dysbindin (dystrobrevin binding protein 1) domain containing 2	7.28381	7.57337	7.58069	6.98163	6.89844	6.88844	Downregulated	-0.556453	1.57102e-05	0.00456332
202887_s_at	54541	DDIT4	DNA-damage-inducible transcript 4	12.933	12.9659	12.9417	12.4672	12.4911	12.5739	Downregulated	-0.436129	1.66589e-05	0.0047408
210093_s_at	4116	MAGOH	mago-nashi homolog, proliferation-associated (Drosophila)	9.24909	9.14334	9.19412	8.66661	8.64865	8.68628	Downregulated	-0.528336	1.79929e-05	0.00501871
224819_at	90843	TCEAL8	transcription elongation factor A (SII)-like 8	8.71698	8.50214	8.45625	8.06934	7.80721	7.86775	Downregulated	-0.643689	2.24446e-05	0.00590825
204567_s_at	9619	ABCG1	ATP-binding cassette, sub-family G (WHITE), member 1	6.75237	6.77327	6.87295	6.41677	6.33885	6.36124	Downregulated	-0.427244	2.32038e-05	0.00607017
224914_s_at	84324	CIP29	cytokine induced protein 29 kDa	9.67134	9.57554	9.63659	9.04806	9.00248	9.11262	Downregulated	-0.573433	2.45844e-05	0.00639164
228645_at	735301	SNHG9	small nucleolar RNA host gene 9 (non-protein coding)	4.74423	4.45281	4.65663	4.1149	4.13925	4.05362	Downregulated	-0.515299	3.01445e-05	0.00738155
225660_at	57556	SEMA6A	sema domain, transmembrane domain (TM), and cytoplasmic domain, (semaphorin) 6A	5.50347	5.40627	5.28814	5.04318	4.84446	4.74177	Downregulated	-0.522825	3.19502e-05	0.0076027
214169_at	23353	UNC84A	unc-84 homolog A (C. elegans)	6.29629	6.40834	6.37185	5.8954	5.83689	5.84225	Downregulated	-0.500645	3.23602e-05	0.00761422
226336_at	5478	PPIA	peptidylprolyl isomerase A (cyclophilin A)	10.3037	10.1543	10.1898	9.73578	9.77915	9.7387	Downregulated	-0.464711	3.22364e-05	0.00761422
241396_at	23327	NEDD4L	neural precursor cell expressed, developmentally down-regulated 4-like	6.67691	6.84382	6.87919	6.3216	6.36454	6.38387	Downregulated	-0.443307	3.38891e-05	0.00784253
228829_at	11016	ATF7	activating transcription factor 7	8.42884	8.34823	8.31204	7.89331	7.88249	7.88381	Downregulated	-0.476498	3.46389e-05	0.00797224
242939_at	7027	TFDP1	transcription factor Dp-1	9.29721	9.24975	9.29735	8.76016	8.90596	8.79066	Downregulated	-0.46251	4.1379e-05	0.00917263
228606_at	116211	TM4SF19	transmembrane 4 L six family member 19	7.95364	7.78933	7.98572	7.32367	7.44547	7.44967	Downregulated	-0.503293	4.45493e-05	0.0097219
223538_at	8293	SERF1A	small EDRK-rich factor 1A (telomeric)	9.7169	9.52524	9.64113	9.1183	9.17822	9.05124	Downregulated	-0.511835	5.00472e-05	0.0104351
220310_at	79861	TUBAL3	tubulin, alpha-like 3	6.82107	6.7767	6.95085	6.4849	6.32105	6.22206	Downregulated	-0.506873	5.52783e-05	0.0112474
64408_s_at	91860	CALML4	calmodulin-like 4	5.60798	5.69917	5.75134	5.12036	5.35356	5.11057	Downregulated	-0.49133	5.76868e-05	0.0115149
219351_at	6399	TRAPPC2	trafficking protein particle complex 2	7.83213	7.51414	7.80132	7.17838	7.23947	7.24208	Downregulated	-0.495885	5.82325e-05	0.0115347
202279_at	9556	C14orf2	chromosome 14 open reading frame 2	10.6928	10.7351	10.7773	10.3042	10.2834	10.2623	Downregulated	-0.451729	5.87851e-05	0.0115697
221879_at	91860	CALML4	calmodulin-like 4	7.07092	7.07601	7.0602	6.72496	6.5651	6.71011	Downregulated	-0.402317	5.97224e-05	0.0116453
202209_at	27258	LSM3	LSM3 homolog, U6 small nuclear RNA associated (S. cerevisiae)	11.2156	11.3673	11.2518	10.751	10.8311	10.7048	Downregulated	-0.515908	6.17068e-05	0.0117715
223803_s_at	54819	ZCCHC10	zinc finger, CCHC domain containing 10	7.58656	7.18226	7.2462	6.88631	6.71948	6.76406	Downregulated	-0.548389	6.14394e-05	0.0117715
202428_x_at	1622	DBI	diazepam binding inhibitor (GABA receptor modulator, acyl-Coenzyme A binding protein)	12.5612	12.3937	12.4482	12.0021	11.9043	11.9851	Downregulated	-0.503868	6.42402e-05	0.0120115
204045_at	9338	TCEAL1	transcription elongation factor A (SII)-like 1	7.11248	6.94762	6.89592	6.58209	6.46519	6.57185	Downregulated	-0.44563	6.55931e-05	0.0120115
208892_s_at	1848	DUSP6	dual specificity phosphatase 6	11.6206	11.5416	11.5368	11.1901	11.2121	11.0576	Downregulated	-0.413045	6.37229e-05	0.0120115
209118_s_at	7846	TUBA1A	tubulin, alpha 1a	11.1882	11.2328	11.1366	10.6815	10.8154	10.6041	Downregulated	-0.485551	6.48309e-05	0.0120115
226285_at	4076	CAPRIN1	cell cycle associated protein 1	8.13277	8.145	8.12922	7.78632	7.73317	7.72804	Downregulated	-0.386486	6.54845e-05	0.0120115
224707_at	84418	C5orf32	chromosome 5 open reading frame 32	9.40381	9.37412	9.44975	8.94052	8.98265	8.93361	Downregulated	-0.456963	8.31665e-05	0.0145345
201310_s_at	9315	C5orf13	chromosome 5 open reading frame 13	7.02369	7.21072	7.0059	6.65267	6.68901	6.57831	Downregulated	-0.440106	8.46681e-05	0.0147357
227337_at	353322	ANKRD37	ankyrin repeat domain 37	7.75597	7.93778	7.93338	7.26616	7.40367	7.37039	Downregulated	-0.528972	8.56881e-05	0.0148519
242304_at	84305	WIBG	within bgcn homolog (Drosophila)	6.74817	6.76532	6.85067	6.42251	6.39328	6.43822	Downregulated	-0.37005	9.51046e-05	0.0161517
214051_at	286527	TMSB15B	thymosin beta 15B	7.323	7.28251	7.49339	6.86001	6.92576	6.89072	Downregulated	-0.474136	9.82308e-05	0.0165491
206714_at	247	ALOX15B	arachidonate 15-lipoxygenase, type B	9.89643	10.0378	9.95149	9.5398	9.49704	9.43254	Downregulated	-0.472098	0.000102884	0.0171275
210559_s_at	983	CDC2	cell division cycle 2, G1 to S and G2 to M	9.24055	9.00648	8.9813	8.64366	8.5351	8.64633	Downregulated	-0.467749	0.000111248	0.0179523
218482_at	56943	ENY2	enhancer of yellow 2 homolog (Drosophila)	10.92	10.729	10.7995	10.4042	10.3116	10.3993	Downregulated	-0.44451	0.000115643	0.0183108
205184_at	2786	GNG4	guanine nucleotide binding protein (G protein), gamma 4	8.14149	8.10441	8.10066	7.75383	7.72094	7.73984	Downregulated	-0.377315	0.000119988	0.0185817
215450_at	6635	SNRPE	small nuclear ribonucleoprotein polypeptide E	9.53507	9.33468	9.41349	8.89121	8.9653	9.12026	Downregulated	-0.435488	0.000119147	0.0185817
201427_s_at	6414	SEPP1	selenoprotein P, plasma, 1	7.38544	6.92853	6.96964	6.64694	6.42366	6.44368	Downregulated	-0.589777	0.000121374	0.0185893
221593_s_at	6160	RPL31	ribosomal protein L31	8.10342	7.82733	7.96424	7.54854	7.42391	7.39326	Downregulated	-0.509763	0.000122927	0.0187061
223231_at	83940	TATDN1	TatD DNase domain containing 1	9.58297	9.31528	9.31619	8.91749	8.89107	8.85902	Downregulated	-0.515622	0.000128114	0.0192025
202497_x_at	6515	SLC2A3	solute carrier family 2 (facilitated glucose transporter), member 3	4.26102	4.51718	4.25142	3.88517	3.90753	3.94234	Downregulated	-0.431524	0.000129215	0.0192242
219763_at	57706	DENND1A	DENN/MADD domain containing 1A	9.06902	9.25363	9.24069	8.75557	8.82823	8.79114	Downregulated	-0.396132	0.000139677	0.0198128
217988_at	57820	CCNB1IP1	cyclin B1 interacting protein 1	9.77265	9.63281	9.72399	9.27818	9.2036	9.17866	Downregulated	-0.489669	0.000141406	0.0199857
202965_s_at	827	CAPN6	calpain 6	4.6358	4.48373	4.83875	4.27911	4.11982	4.12612	Downregulated	-0.477742	0.000146141	0.0201423
209066_x_at	7381	UQCRB	ubiquinol-cytochrome c reductase binding protein	11.8716	11.5334	11.7257	11.251	11.1682	11.2553	Downregulated	-0.485414	0.000146327	0.0201423
228256_s_at	64097	EPB41L4A	erythrocyte membrane protein band 4.1 like 4A	5.31824	5.40842	5.27079	4.91713	4.82585	5.026	Downregulated	-0.409491	0.000148402	0.0202935
223700_at	84057	MND1	meiotic nuclear divisions 1 homolog (S. cerevisiae)	8.49015	8.20815	8.24472	7.82628	7.90378	7.80526	Downregulated	-0.469231	0.000151448	0.0204013
223721_s_at	56521	DNAJC12	DnaJ (Hsp40) homolog, subfamily C, member 12	6.6231	6.58949	6.37566	6.02525	6.1944	5.95975	Downregulated	-0.46962	0.000155645	0.0206146
228306_at	29097	CNIH4	cornichon homolog 4 (Drosophila)	8.20188	8.11663	8.10665	7.77797	7.85432	7.73745	Downregulated	-0.351804	0.000160753	0.0208326
204519_s_at	51090	PLLP	plasma membrane proteolipid (plasmolipin)	7.41475	7.61769	7.65559	7.03218	7.09236	6.9796	Downregulated	-0.527961	0.000163002	0.0210132
205768_s_at	11001	SLC27A2	solute carrier family 27 (fatty acid transporter), member 2	6.17284	6.21533	6.17846	5.75915	5.79855	5.70384	Downregulated	-0.435028	0.000164985	0.0211211
201709_s_at	8508	NIPSNAP1	nipsnap homolog 1 (C. elegans)	9.854	9.83344	9.83664	9.51425	9.52217	9.3673	Downregulated	-0.373456	0.000167123	0.0213299
207845_s_at	10393	ANAPC10	anaphase promoting complex subunit 10	7.57821	7.6003	7.54888	7.03366	6.98799	6.79055	Downregulated	-0.638395	0.000169763	0.0215363
224610_at	9304	SNORD22	small nucleolar RNA, C/D box 22	8.61568	8.77599	8.87862	8.24209	8.26626	8.43215	Downregulated	-0.443264	0.000171934	0.0216812
210059_s_at	5603	MAPK13	mitogen-activated protein kinase 13	7.1864	7.32713	7.24077	6.77787	6.91988	6.90465	Downregulated	-0.383966	0.00018267	0.0226285
213572_s_at	1992	SERPINB1	serpin peptidase inhibitor, clade B (ovalbumin), member 1	9.48731	9.47293	9.45748	9.12975	9.15266	9.02808	Downregulated	-0.36908	0.000191951	0.0234336
1553622_a_at	161835	FSIP1	fibrous sheath interacting protein 1	4.65092	4.35962	4.4367	4.00071	3.82473	3.97091	Downregulated	-0.550298	0.000194113	0.0236072
205071_x_at	7518	XRCC4	X-ray repair complementing defective repair in Chinese hamster cells 4	5.94147	5.74438	5.70613	5.45401	5.25966	5.33353	Downregulated	-0.448263	0.000194494	0.0236072
228852_at	2029	ENSA	endosulfine alpha	7.92054	7.93345	8.09738	7.61443	7.62082	7.56766	Downregulated	-0.382824	0.000200242	0.0239962
227840_at	130355	C2orf76	chromosome 2 open reading frame 76	6.56776	6.58539	6.54444	6.26209	6.0585	5.95182	Downregulated	-0.475056	0.000205227	0.0241803
204971_at	1475	CSTA	cystatin A (stefin A)	12.2567	12.2995	12.293	11.9267	11.9385	11.8963	Downregulated	-0.362589	0.000211619	0.0244862
208891_at	1848	DUSP6	dual specificity phosphatase 6	11.9838	11.9191	11.868	11.6067	11.5623	11.5456	Downregulated	-0.352084	0.000211546	0.0244862
226329_s_at	129531	MITD1	MIT, microtubule interacting and transport, domain containing 1	7.82166	7.61081	7.54773	7.32376	7.00572	7.25065	Downregulated	-0.466692	0.000211084	0.0244862
225436_at	58489	FAM108C1	family with sequence similarity 108, member C1	9.44525	9.45514	9.4738	9.14946	9.09147	8.99334	Downregulated	-0.379973	0.000213989	0.0246926
203919_at	6919	TCEA2	transcription elongation factor A (SII), 2	6.42143	6.53144	6.63084	6.01579	6.13324	6.2027	Downregulated	-0.41066	0.000219307	0.0251683
221588_x_at	4329	ALDH6A1	aldehyde dehydrogenase 6 family, member A1	5.4093	5.21002	5.37138	4.97829	4.97059	4.75495	Downregulated	-0.428954	0.000228983	0.025933
201743_at	929	CD14	CD14 molecule	7.6962	7.78095	7.94382	7.46432	7.34178	7.40367	Downregulated	-0.403731	0.000230653	0.025975
211747_s_at	23658	LSM5	LSM5 homolog, U6 small nuclear RNA associated (S. cerevisiae)	11.7564	11.5505	11.7287	11.3113	11.2889	11.2086	Downregulated	-0.40893	0.000244617	0.0273283
224164_at	7170	TPM3	tropomyosin 3	5.7207	5.65105	5.40828	5.29596	5.07483	5.05473	Downregulated	-0.451505	0.00025037	0.0277502
1558290_a_at	5820	PVT1	Pvt1 oncogene (non-protein coding)	7.52742	7.46746	7.46364	7.16816	7.19045	6.94558	Downregulated	-0.384778	0.000260254	0.0278644
201969_at	4678	NASP	nuclear autoantigenic sperm protein (histone-binding)	7.55577	7.44672	7.38599	7.0611	6.87316	7.16313	Downregulated	-0.430363	0.000260441	0.0278644
221669_s_at	27034	ACAD8	acyl-Coenzyme A dehydrogenase family, member 8	7.46887	7.49819	7.46761	7.18762	7.02368	6.9028	Downregulated	-0.440191	0.000255129	0.0278644
224915_x_at	441951	C20orf199	chromosome 20 open reading frame 199	11.5909	11.5318	11.688	11.2443	11.1879	11.2453	Downregulated	-0.37772	0.00025773	0.0278644
40472_at	254531	LPCAT4	lysophosphatidylcholine acyltransferase 4	7.45884	7.54171	7.63612	7.18707	7.0888	7.15014	Downregulated	-0.403555	0.00026399	0.0279365
223416_at	51639	SF3B14	splicing factor 3B, 14 kDa subunit	11.3853	11.1748	11.2974	10.8513	10.7493	10.7995	Downregulated	-0.485791	0.000268456	0.0282671
203214_x_at	983	CDC2	cell division cycle 2, G1 to S and G2 to M	9.19851	8.9045	8.90601	8.63163	8.40169	8.57876	Downregulated	-0.465644	0.000272754	0.0285768
224723_x_at	401397	LOC401397	hypothetical LOC401397	7.48761	7.10253	7.07959	6.7814	6.73408	6.75049	Downregulated	-0.46792	0.000288974	0.0299779
203763_at	51626	DYNC2LI1	dynein, cytoplasmic 2, light intermediate chain 1	6.21485	5.88873	5.89094	5.55072	5.52201	5.40157	Downregulated	-0.506736	0.000305465	0.0307211
211162_x_at	6319	SCD	stearoyl-CoA desaturase (delta-9-desaturase)	8.17404	8.18301	8.24032	7.90787	7.88812	7.66736	Downregulated	-0.378006	0.000305945	0.0307211
217915_s_at	51187	RSL24D1	ribosomal L24 domain containing 1	10.2378	10.0074	9.9928	9.62572	9.35651	9.60521	Downregulated	-0.550182	0.000307684	0.0307211
218513_at	55319	C4orf43	chromosome 4 open reading frame 43	6.53068	6.27162	6.22342	5.87565	5.99728	5.92838	Downregulated	-0.408131	0.000304267	0.0307211
229377_at	79774	GRTP1	growth hormone regulated TBC protein 1	5.51098	5.89415	5.61702	5.18823	5.24632	5.24744	Downregulated	-0.446721	0.000302915	0.0307211
213883_s_at	83941	TM2D1	TM2 domain containing 1	9.06246	8.87805	9.09958	8.67616	8.5357	8.61042	Downregulated	-0.405939	0.000313603	0.0311766
202712_s_at	1159	CKMT1B	creatine kinase, mitochondrial 1B	11.593	11.4646	11.5401	11.1634	11.2079	11.154	Downregulated	-0.357446	0.000318231	0.0314631
226482_s_at	50848	F11R	F11 receptor	7.94541	7.76547	7.90231	7.5629	7.47331	7.53748	Downregulated	-0.3465	0.00032021	0.0314783
231534_at	983	CDC2	cell division cycle 2, G1 to S and G2 to M	4.29795	4.25271	4.20418	3.44362	3.84991	3.78512	Downregulated	-0.558735	0.000320504	0.0314783
203584_at	9694	TTC35	tetratricopeptide repeat domain 35	9.13682	8.90893	8.88994	8.51243	8.52111	8.53142	Downregulated	-0.456906	0.000323134	0.031504
225530_at	126308	MOBKL2A	MOB1, Mps One Binder kinase activator-like 2A (yeast)	8.60349	8.74445	8.74325	8.29355	8.34875	8.32904	Downregulated	-0.373283	0.000327306	0.0317638
224435_at	84293	C10orf58	chromosome 10 open reading frame 58	10.7711	10.5829	10.4717	10.251	10.1926	10.2071	Downregulated	-0.39166	0.000332501	0.0321309
205769_at	11001	SLC27A2	solute carrier family 27 (fatty acid transporter), member 2	6.80937	6.77177	6.68993	6.29273	6.4649	6.14068	Downregulated	-0.457584	0.000336357	0.0323994
33304_at	3669	ISG20	interferon stimulated exonuclease gene 20kDa	6.79507	6.87333	6.92148	6.52527	6.54245	6.51568	Downregulated	-0.335492	0.0003469	0.0331138
208025_s_at	8091	HMGA2	high mobility group AT-hook 2	8.10675	8.04385	7.93868	7.67798	7.6349	7.75876	Downregulated	-0.339209	0.000353	0.0333355
224321_at	23671	TMEFF2	transmembrane protein with EGF-like and two follistatin-like domains 2	7.95594	7.58221	7.61945	7.17153	6.89368	7.3855	Downregulated	-0.568962	0.000359209	0.0338271
230188_at	348938	ICHTHYIN	ichthyin protein	6.44236	6.36805	6.60351	6.06233	6.0767	6.0822	Downregulated	-0.397561	0.000360116	0.0338271
211703_s_at	83941	TM2D1	TM2 domain containing 1	8.24136	8.10155	8.28023	7.77929	7.73528	7.81725	Downregulated	-0.430444	0.000369555	0.0343266
201921_at	552891	DNAJC25-GNG10	DNAJC25-GNG10 readthrough transcript	10.9501	10.6251	10.595	10.3321	10.2019	10.2908	Downregulated	-0.448485	0.000372959	0.034358
218953_s_at	78991	PCYOX1L	prenylcysteine oxidase 1 like	7.00784	7.29605	7.14942	6.67863	6.85436	6.41861	Downregulated	-0.500568	0.000375461	0.034358
222678_s_at	54165	DCUN1D1	DCN1, defective in cullin neddylation 1, domain containing 1 (S. cerevisiae)	6.62649	6.50035	6.34357	6.06317	5.818	6.06951	Downregulated	-0.506577	0.000373112	0.034358
204698_at	3669	ISG20	interferon stimulated exonuclease gene 20kDa	6.45718	6.62031	6.71082	6.18578	6.23612	6.26097	Downregulated	-0.36848	0.000380345	0.0344502
226165_at	401466	C8orf59	chromosome 8 open reading frame 59	10.5095	10.2372	10.5894	9.92806	9.89362	9.98929	Downregulated	-0.508403	0.00039581	0.0351019
219545_at	65987	KCTD14	potassium channel tetramerisation domain containing 14	6.34669	6.46622	6.59016	6.03098	5.82215	6.10544	Downregulated	-0.481501	0.000400677	0.0352773
223539_s_at	8293	SERF1A	small EDRK-rich factor 1A (telomeric)	8.51089	8.37849	8.4463	8.11442	7.95723	8.1412	Downregulated	-0.374278	0.000401202	0.0352773
212857_x_at	10923	SUB1	SUB1 homolog (S. cerevisiae)	12.3943	12.2244	12.3308	12.0075	11.9188	11.9545	Downregulated	-0.356245	0.000402547	0.0353218
225485_at	95681	TSGA14	testis specific, 14	5.9256	5.91479	5.76083	5.44152	5.48039	5.06844	Downregulated	-0.53696	0.000411716	0.0359019
230363_s_at	22876	INPP5F	inositol polyphosphate-5-phosphatase F	7.02525	6.99561	7.23077	6.65643	6.77445	6.70312	Downregulated	-0.372545	0.000421008	0.0362545
227213_at	134637	ADAT2	adenosine deaminase, tRNA-specific 2, TAD2 homolog (S. cerevisiae)	5.648	5.63967	5.53996	5.36028	5.2407	5.26862	Downregulated	-0.319344	0.000433009	0.0370235
228855_at	283927	NUDT7	nudix (nucleoside diphosphate linked moiety X)-type motif 7	7.32548	7.33391	7.34698	7.03081	7.03348	7.02507	Downregulated	-0.30567	0.000433368	0.0370235
225580_at	54534	MRPL50	mitochondrial ribosomal protein L50	8.55795	8.35608	8.51417	8.09658	8.1252	8.17407	Downregulated	-0.344114	0.000444014	0.0376983
226325_at	122622	ADSSL1	adenylosuccinate synthase like 1	6.032	6.18378	5.98384	5.65752	5.59572	5.62387	Downregulated	-0.440837	0.00044799	0.0377993
202295_s_at	1512	CTSH	cathepsin H	8.84955	9.03092	8.99694	8.54048	8.55505	8.53401	Downregulated	-0.415954	0.000452616	0.0379747
218894_s_at	55110	MAGOHB	mago-nashi homolog B (Drosophila)	8.30318	8.06592	8.1323	7.7986	7.72083	7.78652	Downregulated	-0.398479	0.000463371	0.0385174
225155_at	387066	SNHG5	small nucleolar RNA host gene 5 (non-protein coding)	13.1158	12.9246	13.0526	12.736	12.6855	12.6422	Downregulated	-0.343108	0.000463658	0.0385174
225951_s_at	1106	CHD2	chromodomain helicase DNA binding protein 2	9.21641	9.11264	9.20637	8.77984	8.84267	8.74154	Downregulated	-0.39046	0.000465524	0.0385964
227493_s_at	57456	KIAA1143	KIAA1143	8.05535	7.88646	7.8317	7.43844	7.59711	7.36147	Downregulated	-0.45883	0.000470741	0.0388758
1556613_s_at	203107	LOC203107	hypothetical protein LOC203107	4.67783	4.44249	4.62084	4.08229	4.1972	4.19113	Downregulated	-0.423516	0.000482449	0.0395327
224586_x_at	10923	SUB1	SUB1 homolog (S. cerevisiae)	12.2553	12.1394	12.1968	11.9277	11.862	11.8308	Downregulated	-0.323671	0.000481446	0.0395327
210175_at	6936	C2orf3	chromosome 2 open reading frame 3	8.16675	7.97173	8.02942	7.60655	7.60834	7.70665	Downregulated	-0.415455	0.000487501	0.0397149
218351_at	54951	COMMD8	COMM domain containing 8	9.75344	9.3533	9.28599	9.05188	8.92203	9.00895	Downregulated	-0.469957	0.000504598	0.0408565
210907_s_at	11235	PDCD10	programmed cell death 10	11.0256	10.6818	10.7225	10.4422	10.2376	10.3574	Downregulated	-0.464216	0.000509436	0.0410257
204146_at	10635	RAD51AP1	RAD51 associated protein 1	7.99089	7.80999	7.78476	7.4407	7.32353	7.57175	Downregulated	-0.416555	0.000516901	0.041129
205064_at	6699	SPRR1B	small proline-rich protein 1B (cornifin)	8.01583	8.08795	8.13604	7.66365	7.68397	7.45463	Downregulated	-0.479192	0.000517822	0.041129
211483_x_at	816	CAMK2B	calcium/calmodulin-dependent protein kinase II beta	6.27094	6.37086	6.13264	5.86439	5.76245	5.944	Downregulated	-0.4012	0.000515007	0.041129
233647_s_at	81602	CDADC1	cytidine and dCMP deaminase domain containing 1	7.86115	7.78873	7.81968	7.48089	7.40532	7.45269	Downregulated	-0.376881	0.000514034	0.041129
208736_at	10094	ARPC3	actin related protein 2/3 complex, subunit 3, 21kDa	10.7658	10.7586	10.6821	10.4367	10.4609	10.311	Downregulated	-0.332619	0.000534134	0.0418154
224364_s_at	53938	PPIL3	peptidylprolyl isomerase (cyclophilin)-like 3	8.82131	8.76799	8.84617	8.4116	8.27081	8.38321	Downregulated	-0.456619	0.000533157	0.0418154
225312_at	170622	COMMD6	COMM domain containing 6	10.8373	10.665	10.8522	10.4209	10.2889	10.4103	Downregulated	-0.411493	0.000546711	0.0425626
210255_at	5890	RAD51L1	RAD51-like 1 (S. cerevisiae)	4.90079	4.66513	4.80666	4.5028	4.37987	4.43279	Downregulated	-0.352377	0.000561129	0.0433221
226403_at	147798	TMC4	transmembrane channel-like 4	5.72732	5.48713	5.56471	5.13899	4.95313	5.23271	Downregulated	-0.484775	0.00056161	0.0433221
226455_at	148327	CREB3L4	cAMP responsive element binding protein 3-like 4	7.05164	7.19439	7.36094	6.78766	6.85672	6.80873	Downregulated	-0.384625	0.000574149	0.0438502
1554246_at	149466	C1orf210	chromosome 1 open reading frame 210	4.95405	5.03744	5.0371	4.64137	4.78894	4.4541	Downregulated	-0.381392	0.000585981	0.0442519
210779_x_at	8487	SIP1	survival of motor neuron protein interacting protein 1	7.20375	7.13384	7.23965	6.87017	6.91724	6.89642	Downregulated	-0.297806	0.000586429	0.0442519
229676_at	55149	MTPAP	mitochondrial poly(A) polymerase	8.10324	8.15367	8.20397	7.69463	7.82462	7.82836	Downregulated	-0.371087	0.00059062	0.044421
201456_s_at	9184	BUB3	budding uninhibited by benzimidazoles 3 homolog (yeast)	9.78233	9.70466	9.6251	9.29465	9.38831	9.36597	Downregulated	-0.354389	0.000593158	0.0444303
223480_s_at	57129	MRPL47	mitochondrial ribosomal protein L47	11.6028	11.6266	11.5855	11.2724	11.2273	11.2135	Downregulated	-0.367219	0.000593909	0.0444303
204398_s_at	24139	EML2	echinoderm microtubule associated protein like 2	8.42264	8.43612	8.37122	7.99252	8.11688	8.0434	Downregulated	-0.359061	0.000604422	0.0446669
205849_s_at	7381	UQCRB	ubiquinol-cytochrome c reductase binding protein	11.9485	11.5585	11.7516	11.3478	11.2721	11.3103	Downregulated	-0.442825	0.000602434	0.0446669
218291_at	28956	ROBLD3	roadblock domain containing 3	10.1398	10.1103	10.1961	9.88808	9.82304	9.81312	Downregulated	-0.307333	0.000604496	0.0446669
1554719_at	4705	NDUFA10	NADH dehydrogenase (ubiquinone) 1 alpha subcomplex, 10, 42kDa	5.33889	5.16788	5.20134	4.56448	4.80072	4.93035	Downregulated	-0.47085	0.000611612	0.0449562
1555788_a_at	57761	TRIB3	tribbles homolog 3 (Drosophila)	7.36413	7.48016	7.49427	7.04958	7.05575	7.16266	Downregulated	-0.356857	0.000613213	0.0449953
58916_at	65987	KCTD14	potassium channel tetramerisation domain containing 14	6.32833	6.31016	6.3908	5.90579	5.91049	5.91852	Downregulated	-0.431496	0.000620238	0.0454316
202090_s_at	10975	UQCR	ubiquinol-cytochrome c reductase, 6.4kDa subunit	11.668	11.5887	11.7513	11.4056	11.3058	11.3457	Downregulated	-0.316986	0.000651896	0.0470707
1555241_at	401466	C8orf59	chromosome 8 open reading frame 59	5.07924	4.91441	5.23293	4.65813	4.62219	4.76872	Downregulated	-0.392509	0.000660808	0.0474138
231776_at	8320	EOMES	eomesodermin homolog (Xenopus laevis)	7.01394	6.7633	6.88872	6.50256	6.63402	6.39303	Downregulated	-0.37878	0.000672281	0.0479105
222465_at	51187	RSL24D1	ribosomal L24 domain containing 1	9.87237	9.53775	9.50249	9.20132	8.82459	9.07804	Downregulated	-0.602883	0.000675941	0.0480089
225686_at	348235	FAM33A	family with sequence similarity 33, member A	9.00193	8.82332	8.80831	8.36714	8.44652	8.478	Downregulated	-0.447301	0.000690586	0.0487064
226852_at	57504	MTA3	metastasis associated 1 family, member 3	4.99621	4.90391	4.89736	4.63265	4.68979	4.57424	Downregulated	-0.300268	0.000691544	0.0487064
1561633_at	8091	HMGA2	high mobility group AT-hook 2	8.13557	8.08742	8.21005	7.73127	7.8294	7.80779	Downregulated	-0.35486	0.000696538	0.0489275
223996_s_at	51263	MRPL30	mitochondrial ribosomal protein L30	9.24648	9.17964	9.25584	8.91818	8.90147	8.85845	Downregulated	-0.334622	0.0007105	0.0497918
211719_x_at	2335	FN1	fibronectin 1	5.79433	5.78658	5.95068	7.8383	7.68245	7.73036	Upregulated	1.90651	5.61796e-13	2.36617e-08
212464_s_at	2335	FN1	fibronectin 1	5.75853	5.85509	5.83765	7.38189	7.09571	7.34027	Upregulated	1.45553	8.05071e-11	1.6954e-06
210495_x_at	2335	FN1	fibronectin 1	6.63562	6.59736	6.9193	8.35608	8.08764	8.38322	Upregulated	1.55822	4.67843e-10	6.56821e-06
216442_x_at	2335	FN1	fibronectin 1	6.66555	6.42491	6.84922	8.16999	7.96866	8.23603	Upregulated	1.47833	8.95154e-10	9.42552e-06
202831_at	2877	GPX2	glutathione peroxidase 2 (gastrointestinal)	6.1116	6.12859	6.28487	7.36671	7.25979	7.435	Upregulated	1.17881	2.34966e-09	1.97926e-05
217626_at	1646	AKR1C2	aldo-keto reductase family 1, member C2 (dihydrodiol dehydrogenase 2; bile acid binding protein; 3-alpha hydroxysteroid dehydrogenase, type III)	6.24688	6.25242	6.27905	7.63229	7.22781	7.55079	Upregulated	1.21084	4.01786e-09	2.8204e-05
207126_x_at	54658	UGT1A1	UDP glucuronosyltransferase 1 family, polypeptide A1	6.22998	6.29847	6.23598	7.10567	7.29967	7.31981	Upregulated	0.986909	6.79959e-09	4.09122e-05
209921_at	23657	SLC7A11	solute carrier family 7, (cationic amino acid transporter, y+ system) member 11	7.8828	7.56946	7.60601	8.9583	8.76532	9.11357	Upregulated	1.25964	1.14212e-08	6.01299e-05
202435_s_at	1545	CYP1B1	cytochrome P450, family 1, subfamily B, polypeptide 1	5.83539	5.8081	5.52194	6.80952	6.74665	6.79235	Upregulated	1.06103	1.46689e-08	6.83138e-05
204532_x_at	54600	UGT1A9	UDP glucuronosyltransferase 1 family, polypeptide A9	5.63016	5.74592	5.74621	6.68616	6.64754	6.8906	Upregulated	1.034	1.62196e-08	6.83138e-05
202437_s_at	1545	CYP1B1	cytochrome P450, family 1, subfamily B, polypeptide 1	6.52103	6.47297	6.09386	7.58957	7.57494	7.43483	Upregulated	1.17049	2.38028e-08	9.11386e-05
219534_x_at	1028	CDKN1C	cyclin-dependent kinase inhibitor 1C (p57, Kip2)	6.82929	6.77553	6.96172	7.77205	7.73611	7.72645	Upregulated	0.889354	2.87131e-08	0.000100778
213182_x_at	1028	CDKN1C	cyclin-dependent kinase inhibitor 1C (p57, Kip2)	6.78066	6.86957	6.97269	7.829	7.64758	7.70246	Upregulated	0.852036	3.97324e-08	0.000128727
205623_at	218	ALDH3A1	aldehyde dehydrogenase 3 family, memberA1	8.49323	8.63623	8.61148	9.55633	9.50554	9.64891	Upregulated	0.989954	5.96634e-08	0.000147818
207069_s_at	4091	SMAD6	SMAD family member 6	6.59184	6.64671	6.76928	7.6104	7.40559	7.50326	Upregulated	0.837137	5.33642e-08	0.000147818
207528_s_at	23657	SLC7A11	solute carrier family 7, (cationic amino acid transporter, y+ system) member 11	5.76965	6.02619	6.01828	6.75862	6.81933	6.90098	Upregulated	0.888271	5.69715e-08	0.000147818
213348_at	1028	CDKN1C	cyclin-dependent kinase inhibitor 1C (p57, Kip2)	8.46668	8.55807	8.635	9.50196	9.47104	9.48904	Upregulated	0.934092	5.17361e-08	0.000147818
216894_x_at	1028	CDKN1C	cyclin-dependent kinase inhibitor 1C (p57, Kip2)	6.76858	6.82078	6.91261	7.79263	7.69658	7.74485	Upregulated	0.9107	6.94051e-08	0.0001624
208596_s_at	54659	UGT1A3	UDP glucuronosyltransferase 1 family, polypeptide A3	5.15246	5.31568	5.16004	5.91255	6.18103	6.18214	Upregulated	0.88251	9.35353e-08	0.000207343
201468_s_at	1728	NQO1	NAD(P)H dehydrogenase, quinone 1	11.369	11.1774	11.2619	12.0748	12.083	12.0633	Upregulated	0.804267	1.02591e-07	0.000216046
204602_at	22943	DKK1	dickkopf homolog 1 (Xenopus laevis)	9.12823	9.18272	9.38725	10.2326	10.329	10.1714	Upregulated	1.01159	1.22478e-07	0.000221776
205319_at	8000	PSCA	prostate stem cell antigen	6.82723	6.88163	6.94745	7.61232	7.59751	7.60652	Upregulated	0.720015	1.26374e-07	0.000221776
215125_s_at	7361	UGT1A1	UDP glucuronosyltransferase 1 family, polypeptide A cluster	4.89422	4.99817	4.99208	6.32625	5.96984	6.36278	Upregulated	1.25813	1.21366e-07	0.000221776
227383_at	728875	LOC728875	hypothetical LOC728875	5.36069	5.38785	5.4602	6.07915	6.09019	6.18005	Upregulated	0.713547	1.16571e-07	0.000221776
209101_at	1490	CTGF	connective tissue growth factor	4.8366	4.70028	4.98125	5.86581	5.85821	5.63883	Upregulated	0.948242	1.39975e-07	0.000235818
221841_s_at	9314	KLF4	Kruppel-like factor 4 (gut)	6.7652	6.72975	6.62249	7.57215	7.48456	7.40636	Upregulated	0.781878	1.51257e-07	0.000245025
1556821_x_at	8847	DLEU2	deleted in lymphocytic leukemia 2 (non-protein coding)	3.1768	3.13806	3.08998	3.82219	3.83646	4.06384	Upregulated	0.772552	1.88408e-07	0.000273633
202436_s_at	1545	CYP1B1	cytochrome P450, family 1, subfamily B, polypeptide 1	7.43508	7.26952	6.94669	8.22663	8.13625	8.26044	Upregulated	0.990677	1.82709e-07	0.000273633
203789_s_at	10512	SEMA3C	sema domain, immunoglobulin domain (Ig), short basic domain, secreted, (semaphorin) 3C	5.0608	4.79304	4.84327	5.91218	5.67732	5.88573	Upregulated	0.926044	1.87413e-07	0.000273633
201266_at	7296	TXNRD1	thioredoxin reductase 1	8.57865	8.49251	8.42762	9.13894	9.18734	9.24244	Upregulated	0.689983	1.97411e-07	0.000277151
204359_at	23768	FLRT2	fibronectin leucine rich transmembrane protein 2	7.41627	7.28463	7.29752	8.07093	7.98441	7.94352	Upregulated	0.666817	2.29513e-07	0.000302082
229125_at	163782	KANK4	KN motif and ankyrin repeat domains 4	4.40184	4.33253	4.07243	5.32039	5.34918	5.24945	Upregulated	1.03741	2.92242e-07	0.00037299
228176_at	286223	C9orf47	chromosome 9 open reading frame 47	5.57181	5.75285	5.8078	6.69722	6.77743	6.62123	Upregulated	0.987805	3.07017e-07	0.000380322
216594_x_at	1645	AKR1C1	aldo-keto reductase family 1, member C1 (dihydrodiol dehydrogenase 1; 20-alpha (3-alpha)-hydroxysteroid dehydrogenase)	13.4265	13.4006	13.4688	14.0608	14.0246	14.0811	Upregulated	0.623501	3.46802e-07	0.000405739
205097_at	1836	SLC26A2	solute carrier family 26 (sulfate transporter), member 2	9.05335	8.74026	8.68001	9.61239	9.62765	9.70693	Upregulated	0.824452	4.50565e-07	0.000494408
219377_at	64762	FAM59A	family with sequence similarity 59, member A	8.88752	8.80756	8.76049	9.45121	9.40808	9.53647	Upregulated	0.646733	5.38035e-07	0.000552706
201438_at	1293	COL6A3	collagen, type VI, alpha 3	5.54042	5.26561	5.61303	6.31245	6.24442	6.25102	Upregulated	0.796272	6.02294e-07	0.00056372
203706_s_at	8324	FZD7	frizzled homolog 7 (Drosophila)	5.06179	4.96052	5.10294	5.76888	5.77766	5.63611	Upregulated	0.6858	5.66778e-07	0.00056372
207147_at	1746	DLX2	distal-less homeobox 2	9.26545	9.44593	9.48646	10.0383	10.1256	10.0878	Upregulated	0.684601	5.78094e-07	0.00056372
209699_x_at	1646	AKR1C2	aldo-keto reductase family 1, member C2 (dihydrodiol dehydrogenase 2; bile acid binding protein; 3-alpha hydroxysteroid dehydrogenase, type III)	13.4823	13.5046	13.5827	14.1117	14.1216	14.1776	Upregulated	0.613783	5.99202e-07	0.00056372
201893_x_at	1634	DCN	decorin	8.95499	8.73035	8.72875	9.58208	9.54295	9.54945	Upregulated	0.753462	7.58467e-07	0.000679683
224959_at	1836	SLC26A2	solute carrier family 26 (sulfate transporter), member 2	10.0093	9.79317	9.66294	10.572	10.5542	10.4984	Upregulated	0.719708	8.16526e-07	0.000716468
204439_at	10964	IFI44L	interferon-induced protein 44-like	3.327	3.35352	3.30598	3.8434	3.90959	3.9796	Upregulated	0.582026	1.05042e-06	0.000902888
210809_s_at	10631	POSTN	periostin, osteoblast specific factor	3.90995	3.99115	3.69593	4.80887	4.5565	4.56825	Upregulated	0.778862	1.08858e-06	0.000916973
205083_at	316	AOX1	aldehyde oxidase 1	5.91245	5.98449	5.82857	6.78983	6.70568	6.57052	Upregulated	0.780171	1.16693e-06	0.000927334
236140_at	2730	GCLM	glutamate-cysteine ligase, modifier subunit	6.47486	6.04397	6.05572	7.03963	7.024	6.99146	Upregulated	0.826851	1.14594e-06	0.000927334
211653_x_at	1646	AKR1C2	aldo-keto reductase family 1, member C2 (dihydrodiol dehydrogenase 2; bile acid binding protein; 3-alpha hydroxysteroid dehydrogenase, type III)	13.2727	13.2701	13.373	13.9157	13.9233	13.9682	Upregulated	0.630463	1.29529e-06	0.000990998
213187_x_at	2512	FTL	ferritin, light polypeptide	12.9525	13.0547	13.1406	13.6456	13.6452	13.6999	Upregulated	0.614295	1.27145e-06	0.000990998
217678_at	23657	SLC7A11	solute carrier family 7, (cationic amino acid transporter, y+ system) member 11	7.71643	7.12635	7.21495	8.48279	8.22424	8.53836	Upregulated	1.06255	1.31763e-06	0.000990998
203925_at	2730	GCLM	glutamate-cysteine ligase, modifier subunit	9.96503	9.95977	9.90163	10.5003	10.5044	10.4483	Upregulated	0.542184	1.45835e-06	0.00102574
228754_at	6533	SLC6A6	solute carrier family 6 (neurotransmitter transporter, taurine), member 6	8.9121	8.81026	8.89599	9.55249	9.50456	9.67708	Upregulated	0.70526	1.48559e-06	0.00102574
1554021_a_at	7559	ZNF12	zinc finger protein 12	5.14926	4.97763	4.9918	5.58173	5.71774	5.70846	Upregulated	0.62975	1.51165e-06	0.0010269
223283_s_at	10194	TSHZ1	teashirt zinc finger homeobox 1	7.05244	7.06869	6.94179	7.59334	7.5362	7.60522	Upregulated	0.557281	1.56537e-06	0.00104651
206094_x_at	54578	UGT1A6	UDP glucuronosyltransferase 1 family, polypeptide A6	5.29018	5.33043	5.57569	6.24813	6.28518	6.43619	Upregulated	0.924398	1.82813e-06	0.00120308
202922_at	2729	GCLC	glutamate-cysteine ligase, catalytic subunit	8.48811	8.3229	8.48003	8.98674	9.01183	8.95869	Upregulated	0.555402	1.85995e-06	0.00120519
202923_s_at	2729	GCLC	glutamate-cysteine ligase, catalytic subunit	9.8085	9.64252	9.62968	10.2523	10.3444	10.3732	Upregulated	0.629751	1.91744e-06	0.00122362
204151_x_at	1645	AKR1C1	aldo-keto reductase family 1, member C1 (dihydrodiol dehydrogenase 1; 20-alpha (3-alpha)-hydroxysteroid dehydrogenase)	13.8826	13.8813	13.9428	14.4578	14.379	14.4824	Upregulated	0.537471	2.03027e-06	0.00122638
229518_at	115572	FAM46B	family with sequence similarity 46, member B	8.61719	8.76284	8.84311	9.32984	9.32858	9.37632	Upregulated	0.603865	2.03824e-06	0.00122638
232865_at	27125	AFF4	AF4/FMR2 family, member 4	4.80056	4.65988	4.6776	5.33236	5.19896	5.42659	Upregulated	0.606624	1.98697e-06	0.00122638
241355_at	55806	HR	hairless homolog (mouse)	8.36781	8.26624	8.44708	8.89735	8.99651	9.03102	Upregulated	0.614586	2.13455e-06	0.00123463
225368_at	28996	HIPK2	homeodomain interacting protein kinase 2	8.62455	8.48391	8.42782	9.14861	9.12993	9.12784	Upregulated	0.623367	2.20688e-06	0.00125607
222450_at	56937	PMEPA1	prostate transmembrane protein, androgen induced 1	8.15139	8.21975	8.25147	8.77466	8.71899	8.79943	Upregulated	0.556827	2.24679e-06	0.00126174
219737_s_at	5101	PCDH9	protocadherin 9	4.01068	3.82878	4.28818	4.87921	4.76062	4.85984	Upregulated	0.79068	2.45334e-06	0.0013596
209335_at	1634	DCN	decorin	4.94411	4.91416	4.71638	5.79083	5.48496	5.59229	Upregulated	0.764479	2.5714e-06	0.00137092
225097_at	28996	HIPK2	homeodomain interacting protein kinase 2	7.869	8.00007	7.84848	8.4509	8.45155	8.43157	Upregulated	0.538822	2.52924e-06	0.00137092
209810_at	6439	SFTPB	surfactant protein B	5.4758	5.60947	5.57158	6.02402	6.09314	6.15402	Upregulated	0.538114	2.7389e-06	0.00144196
228010_at	5522	PPP2R2C	protein phosphatase 2 (formerly 2A), regulatory subunit B, gamma isoform	7.09241	6.96053	7.06854	7.54206	7.74676	7.68173	Upregulated	0.616357	2.85381e-06	0.00148391
203065_s_at	857	CAV1	caveolin 1, caveolae protein, 22kDa	12.5807	12.5089	12.5433	13.0814	13.0294	13.1093	Upregulated	0.529043	2.9914e-06	0.00151797
224963_at	1836	SLC26A2	solute carrier family 26 (sulfate transporter), member 2	9.2484	8.93273	8.92248	9.80961	9.64671	9.69558	Upregulated	0.682761	3.15598e-06	0.00154562
226137_at	463	ZFHX3	zinc finger homeobox 3	5.66697	5.42276	5.54152	6.21162	6.11304	6.47743	Upregulated	0.723616	3.46976e-06	0.00166068
203962_s_at	10529	NEBL	nebulette	6.56844	6.18533	5.92529	7.14821	7.1319	7.06028	Upregulated	0.887105	3.76927e-06	0.00178375
204823_at	89795	NAV3	neuron navigator 3	6.42913	6.24495	6.37302	6.90109	7.17563	7.17098	Upregulated	0.733536	3.99786e-06	0.00182275
226425_at	79745	CLIP4	CAP-GLY domain containing linker protein family, member 4	7.35663	7.18491	7.21823	7.90166	7.82529	7.81092	Upregulated	0.592697	4.02478e-06	0.00182275
242121_at	51132	RLIM	ring finger protein, LIM domain interacting	4.95701	5.69321	5.42712	6.3742	6.48579	6.45379	Upregulated	1.07881	4.00234e-06	0.00182275
211813_x_at	1634	DCN	decorin	7.75428	7.52113	7.51236	8.45486	8.31827	8.36104	Upregulated	0.782136	4.43683e-06	0.00191526
231899_at	85463	ZC3H12C	zinc finger CCCH-type containing 12C	6.66233	6.4199	6.35411	7.14884	7.01309	7.1249	Upregulated	0.616828	4.45642e-06	0.00191526
205534_at	5099	PCDH7	protocadherin 7	5.70516	5.77339	5.91308	6.35988	6.42464	6.59167	Upregulated	0.661518	5.16805e-06	0.00213548
222853_at	23767	FLRT3	fibronectin leucine rich transmembrane protein 3	8.81566	8.6387	8.53158	9.36839	9.25137	9.18441	Upregulated	0.606074	5.11899e-06	0.00213548
228205_at	7086	TKT	transketolase	7.08841	7.35363	7.358	7.85213	7.91734	7.82695	Upregulated	0.598794	5.17164e-06	0.00213548
209184_s_at	8660	IRS2	insulin receptor substrate 2	6.85718	7.01571	6.84538	7.42301	7.42845	7.52774	Upregulated	0.553646	5.49588e-06	0.00224734
222108_at	347902	AMIGO2	adhesion molecule with Ig-like domain 2	8.92362	8.92249	8.84855	9.44963	9.37384	9.36848	Upregulated	0.499095	5.55939e-06	0.00225145
222449_at	56937	PMEPA1	prostate transmembrane protein, androgen induced 1	7.92515	8.04134	8.00332	8.45039	8.67733	8.5928	Upregulated	0.583571	5.91924e-06	0.00234718
202552_s_at	51232	CRIM1	cysteine rich transmembrane BMP regulator 1 (chordin-like)	5.97352	5.88796	5.88576	6.4007	6.44636	6.39012	Upregulated	0.496641	6.31462e-06	0.00239861
210086_at	55806	HR	hairless homolog (mouse)	6.78182	6.7557	6.86478	7.39521	7.44094	7.41141	Upregulated	0.615084	6.32142e-06	0.00239861
214743_at	1523	CUX1	cut-like homeobox 1	8.22212	8.23493	8.11885	8.68733	8.62791	8.74301	Upregulated	0.494112	6.24627e-06	0.00239861
239001_at	4257	MGST1	microsomal glutathione S-transferase 1	6.69247	6.97213	6.97922	7.46464	7.44983	7.47257	Upregulated	0.581074	6.28786e-06	0.00239861
202627_s_at	5054	SERPINE1	serpin peptidase inhibitor, clade E (nexin, plasminogen activator inhibitor type 1), member 1	7.23692	7.45052	7.33156	7.89961	7.90107	7.88841	Upregulated	0.556696	6.50013e-06	0.00241991
223282_at	10194	TSHZ1	teashirt zinc finger homeobox 1	7.16433	7.28399	7.07976	7.69292	7.69849	7.70132	Upregulated	0.52155	6.61385e-06	0.00242228
208691_at	7037	TFRC	transferrin receptor (p90, CD71)	11.9242	11.791	11.8465	12.3216	12.3424	12.3328	Upregulated	0.478376	7.11033e-06	0.0025596
206848_at	3204	HOXA7	homeobox A7	5.49736	5.76368	5.83409	6.26501	6.2825	6.3226	Upregulated	0.59166	7.78236e-06	0.00275443
204094_s_at	9819	TSC22D2	TSC22 domain family, member 2	7.36094	7.47594	7.55643	8.09377	7.98228	8.05057	Upregulated	0.577771	8.47075e-06	0.00293913
211896_s_at	1634	DCN	decorin	7.37406	6.96675	7.17388	8.00293	7.75682	7.97621	Upregulated	0.740421	9.97915e-06	0.00335368
227032_at	5362	PLXNA2	plexin A2	7.0748	7.27452	7.22673	7.83589	7.64474	7.74343	Upregulated	0.549338	9.93478e-06	0.00335368
227384_s_at	728875	LOC728875	hypothetical LOC728875	5.77988	5.7684	5.8754	6.20591	6.39574	6.29794	Upregulated	0.491968	9.8338e-06	0.00335368
240383_at	7323	UBE2D3	ubiquitin-conjugating enzyme E2D 3 (UBC4/5 homolog, yeast)	3.25826	3.20409	2.91841	3.74133	4.11279	3.78104	Upregulated	0.751466	1.00329e-05	0.00335368
209135_at	444	ASPH	aspartate beta-hydroxylase	10.5381	10.3305	10.3004	10.9338	10.8868	10.8822	Upregulated	0.511267	1.14169e-05	0.00367734
212097_at	857	CAV1	caveolin 1, caveolae protein, 22kDa	12.6597	12.5726	12.5327	13.0405	13.0637	13.0552	Upregulated	0.464776	1.14325e-05	0.00367734
219028_at	28996	HIPK2	homeodomain interacting protein kinase 2	5.67663	5.79801	5.53841	6.24512	6.11161	6.36808	Upregulated	0.570583	1.16996e-05	0.00367734
228454_at	84458	LCOR	ligand dependent nuclear receptor corepressor	5.7144	5.50561	5.41083	6.05306	6.12698	6.18954	Upregulated	0.57958	1.16182e-05	0.00367734
210222_s_at	6252	RTN1	reticulon 1	7.72652	7.6536	7.69459	8.20002	8.1808	8.16309	Upregulated	0.489735	1.21224e-05	0.00378201
230097_at	2618	GART	phosphoribosylglycinamide formyltransferase, phosphoribosylglycinamide synthetase, phosphoribosylaminoimidazole synthetase	4.39744	4.48135	4.34496	4.91497	4.99444	5.19865	Upregulated	0.628105	1.27436e-05	0.00391776
212788_x_at	2512	FTL	ferritin, light polypeptide	13.6797	13.7545	13.8372	14.1675	14.249	14.2655	Upregulated	0.470241	1.3809e-05	0.00420252
201109_s_at	7057	THBS1	thrombospondin 1	9.18832	9.31091	9.42765	9.80621	9.82744	9.764	Upregulated	0.490258	1.41534e-05	0.00422775
212190_at	5270	SERPINE2	serpin peptidase inhibitor, clade E (nexin, plasminogen activator inhibitor type 1), member 2	9.68933	9.55571	9.6034	10.0551	10.1553	10.1465	Upregulated	0.502851	1.41046e-05	0.00422775
227862_at	388610	TRNP1	TMF1-regulated nuclear protein 1	8.89399	8.9744	9.11672	9.50651	9.58018	9.45398	Upregulated	0.51852	1.54e-05	0.00456332
228488_at	125058	TBC1D16	TBC1 domain family, member 16	6.33126	6.34372	6.45877	6.86028	6.85136	6.79579	Upregulated	0.45789	1.5524e-05	0.00456332
213183_s_at	1028	CDKN1C	cyclin-dependent kinase inhibitor 1C (p57, Kip2)	6.00848	5.92138	5.98022	6.55494	6.56189	6.66195	Upregulated	0.6229	1.59779e-05	0.0046093
202376_at	12	SERPINA3	serpin peptidase inhibitor, clade A (alpha-1 antiproteinase, antitrypsin), member 3	7.25158	7.42727	7.59861	8.01373	8.03237	7.93114	Upregulated	0.56659	1.60977e-05	0.00461227
209185_s_at	8660	IRS2	insulin receptor substrate 2	8.57867	8.66228	8.67087	9.08395	9.11125	9.12314	Upregulated	0.468842	1.75247e-05	0.00492071
228890_at	84913	ATOH8	atonal homolog 8 (Drosophila)	4.47333	4.93828	4.69482	5.53092	5.3992	5.27563	Upregulated	0.699774	1.74671e-05	0.00492071
203961_at	10529	NEBL	nebulette	6.71457	6.51797	6.57079	7.25041	7.23995	7.1324	Upregulated	0.606475	1.81915e-05	0.00504073
206155_at	1244	ABCC2	ATP-binding cassette, sub-family C (CFTR/MRP), member 2	6.99714	6.99531	7.09399	7.75607	7.65877	7.65194	Upregulated	0.66011	1.85524e-05	0.00510714
1558142_at	23112	TNRC6B	trinucleotide repeat containing 6B	7.26428	7.14689	7.23425	7.61487	7.65446	7.77125	Upregulated	0.465054	1.942e-05	0.00527699
210519_s_at	1728	NQO1	NAD(P)H dehydrogenase, quinone 1	12.4694	12.6376	12.6668	13.0644	13.0692	13.1109	Upregulated	0.490254	1.93447e-05	0.00527699
204341_at	10626	TRIM16	tripartite motif-containing 16	9.2266	9.39452	9.47379	9.98606	10.0948	10.0795	Upregulated	0.688476	1.97831e-05	0.00534117
1560477_a_at	148398	SAMD11	sterile alpha motif domain containing 11	5.69923	6.368	6.1706	6.84038	7.00249	6.87827	Upregulated	0.827769	2.11377e-05	0.00567056
202017_at	2052	EPHX1	epoxide hydrolase 1, microsomal (xenobiotic)	8.06348	8.14796	8.30748	8.66282	8.70801	8.6891	Upregulated	0.513672	2.19024e-05	0.00583851
204790_at	4092	SMAD7	SMAD family member 7	6.95731	7.11732	7.16698	7.5583	7.59685	7.60024	Upregulated	0.504591	2.21208e-05	0.00585965
224588_at	7503	XIST	X (inactive)-specific transcript (non-protein coding)	8.16441	8.28176	7.96097	8.81543	8.71313	9.06076	Upregulated	0.727391	2.60521e-05	0.00673167
203726_s_at	3909	LAMA3	laminin, alpha 3	9.75314	9.92784	9.7694	10.2993	10.2758	10.253	Upregulated	0.459224	2.64798e-05	0.00680048
202668_at	1948	EFNB2	ephrin-B2	8.99421	9.00603	8.97432	9.38928	9.45287	9.48034	Upregulated	0.449315	2.69461e-05	0.00680718
207332_s_at	7037	TFRC	transferrin receptor (p90, CD71)	10.757	10.6101	10.6057	11.0774	11.0599	11.1761	Upregulated	0.446886	2.68757e-05	0.00680718
244659_at	100131015	LOC100131015	hypothetical LOC100131015	4.34835	4.14645	4.14906	4.68275	4.80536	4.6731	Upregulated	0.505783	2.69908e-05	0.00680718
209160_at	8644	AKR1C3	aldo-keto reductase family 1, member C3 (3-alpha hydroxysteroid dehydrogenase, type II)	12.2334	12.1494	12.2756	12.7157	12.7414	12.8217	Upregulated	0.540109	2.74953e-05	0.00689313
215465_at	26154	ABCA12	ATP-binding cassette, sub-family A (ABC1), member 12	6.44183	6.38869	6.53722	7.10126	6.84926	6.95668	Upregulated	0.513153	2.87738e-05	0.00717097
243963_at	10806	SDCCAG8	serologically defined colon cancer antigen 8	4.52516	4.75329	4.50962	5.21073	5.24962	5.10134	Upregulated	0.591205	2.9682e-05	0.00735379
203002_at	51421	AMOTL2	angiomotin like 2	8.12765	8.10351	8.22185	8.5963	8.70076	8.57647	Upregulated	0.473503	3.01101e-05	0.00738155
202551_s_at	51232	CRIM1	cysteine rich transmembrane BMP regulator 1 (chordin-like)	7.31643	7.1838	7.13295	7.70718	7.60419	7.67436	Upregulated	0.450845	3.11266e-05	0.00753443
206002_at	10149	GPR64	G protein-coupled receptor 64	6.79731	6.78939	6.71098	7.22703	7.21459	7.51333	Upregulated	0.552423	3.1053e-05	0.00753443
212546_s_at	285527	FRYL	FRY-like	7.35549	7.09904	7.04379	7.65762	7.68289	7.8378	Upregulated	0.559996	3.15161e-05	0.00758511
213931_at	3398	ID2	inhibitor of DNA binding 2, dominant negative helix-loop-helix protein	6.29901	6.66014	6.78714	7.22787	7.35947	7.3656	Upregulated	0.735546	3.18072e-05	0.0076027
227013_at	26524	LATS2	LATS, large tumor suppressor, homolog 2 (Drosophila)	7.55173	7.48419	7.5238	7.94511	8.00266	7.88773	Upregulated	0.425258	3.28775e-05	0.00769298
212921_at	56950	SMYD2	SET and MYND domain containing 2	4.72133	4.64907	4.75764	5.22614	5.11885	5.15177	Upregulated	0.456241	3.3745e-05	0.00784253
202952_s_at	8038	ADAM12	ADAM metallopeptidase domain 12	4.45061	4.3451	4.25376	4.89823	5.03403	4.87656	Upregulated	0.586451	3.50759e-05	0.00802896
225273_at	55841	WWC3	WWC family member 3	7.045	7.17262	7.17006	7.76348	7.54535	7.56541	Upregulated	0.495519	3.60162e-05	0.00819962
226322_at	83857	TMTC1	transmembrane and tetratricopeptide repeat containing 1	9.05598	8.77026	8.60772	9.42246	9.39387	9.36971	Upregulated	0.584028	3.73255e-05	0.00845201
217523_at	960	CD44	CD44 molecule (Indian blood group)	5.73589	5.57886	5.3988	6.0536	6.11098	6.14278	Upregulated	0.531273	3.8441e-05	0.00865806
209033_s_at	1859	DYRK1A	dual-specificity tyrosine-(Y)-phosphorylation regulated kinase 1A	8.97626	8.99072	8.80988	9.37991	9.34693	9.35752	Upregulated	0.435832	3.91427e-05	0.0087692
209800_at	3868	KRT16	keratin 16	8.06187	7.98461	8.1355	8.5605	8.58391	8.78904	Upregulated	0.583828	4.07482e-05	0.0090806
209771_x_at	100133941	CD24	CD24 molecule	5.90239	5.91906	5.90172	6.34548	6.23549	6.37365	Upregulated	0.410484	4.26201e-05	0.00937808
227728_at	5494	PPM1A	protein phosphatase 1A (formerly 2C), magnesium-dependent, alpha isoform	5.41786	5.0193	5.04469	5.6603	5.75238	5.79732	Upregulated	0.576048	4.27511e-05	0.00937808
213262_at	26278	SACS	spastic ataxia of Charlevoix-Saguenay (sacsin)	6.79877	6.39908	6.44351	7.18961	7.1428	7.29189	Upregulated	0.660982	4.53272e-05	0.00984068
226380_at	11099	PTPN21	protein tyrosine phosphatase, non-receptor type 21	4.93207	4.77876	4.7639	5.3371	5.28236	5.23592	Upregulated	0.460221	4.61825e-05	0.00997496
224847_at	1021	CDK6	cyclin-dependent kinase 6	8.9179	8.67424	8.62816	9.25649	9.18997	9.30507	Upregulated	0.510409	4.64209e-05	0.00997528
1562102_at	1645	AKR1C1	aldo-keto reductase family 1, member C1 (dihydrodiol dehydrogenase 1; 20-alpha (3-alpha)-hydroxysteroid dehydrogenase)	6.14049	5.85335	5.63993	6.86396	6.46289	6.71626	Upregulated	0.803112	4.66861e-05	0.00998135
202888_s_at	290	ANPEP	alanyl (membrane) aminopeptidase	10.1299	10.2867	10.3031	10.6603	10.7683	10.6825	Upregulated	0.463811	4.7601e-05	0.0101256
213030_s_at	5362	PLXNA2	plexin A2	8.9709	9.18675	9.12857	9.53892	9.49523	9.61905	Upregulated	0.455658	4.81046e-05	0.0101813
222673_x_at	159090	FAM122B	family with sequence similarity 122B	7.35413	7.23572	7.44441	7.76325	7.87134	7.81162	Upregulated	0.470648	4.91012e-05	0.0103402
203480_s_at	54726	OTUD4	OTU domain containing 4	8.4785	8.20111	8.22228	8.77857	8.7961	8.80983	Upregulated	0.494206	4.95896e-05	0.0103911
221899_at	10443	N4BP2L2	NEDD4 binding protein 2-like 2	4.72168	4.87636	4.56771	5.22826	5.33663	5.20464	Upregulated	0.534593	5.29386e-05	0.0109836
227718_at	5814	PURB	purine-rich element binding protein B	6.21234	6.09616	6.00245	6.54692	6.54205	6.4861	Upregulated	0.421378	5.37919e-05	0.0111059
202975_s_at	22836	RHOBTB3	Rho-related BTB domain containing 3	7.26108	7.15821	6.90176	7.65346	7.58246	7.63734	Upregulated	0.517405	5.50647e-05	0.0112474
212992_at	113146	AHNAK2	AHNAK nucleoprotein 2	8.19855	8.31034	8.41572	8.87401	8.64581	8.93788	Upregulated	0.511027	5.50256e-05	0.0112474
201467_s_at	1728	NQO1	NAD(P)H dehydrogenase, quinone 1	11.0246	11.1746	11.2654	11.7112	11.693	11.7123	Upregulated	0.550638	5.62978e-05	0.0113998
201865_x_at	2908	NR3C1	nuclear receptor subfamily 3, group C, member 1 (glucocorticoid receptor)	9.3449	9.09024	9.00842	9.74686	9.60008	9.62742	Upregulated	0.510268	5.72964e-05	0.0114915
219225_at	79605	PGBD5	piggyBac transposable element derived 5	9.3119	9.42651	9.48445	9.86695	9.8424	9.91826	Upregulated	0.46825	5.71217e-05	0.0114915
201393_s_at	3482	IGF2R	insulin-like growth factor 2 receptor	8.06486	8.10673	8.06325	8.51471	8.442	8.60888	Upregulated	0.443589	5.83335e-05	0.0115347
210896_s_at	444	ASPH	aspartate beta-hydroxylase	8.83106	8.66016	8.63304	9.13629	9.13577	9.18591	Upregulated	0.444568	5.97007e-05	0.0116453
200758_s_at	4779	NFE2L1	nuclear factor (erythroid-derived 2)-like 1	8.95356	8.9302	8.99104	9.32704	9.34804	9.33651	Upregulated	0.378928	6.17671e-05	0.0117715
226886_at	2673	GFPT1	glutamine-fructose-6-phosphate transaminase 1	5.64773	5.51976	5.58274	5.9244	6.17184	5.99839	Upregulated	0.448135	6.1746e-05	0.0117715
229711_s_at	84825	NA	NA	8.70131	8.37704	8.3872	9.0265	8.93399	9.02639	Upregulated	0.507109	6.089e-05	0.0117715
201110_s_at	7057	THBS1	thrombospondin 1	10.1852	10.2111	10.4346	10.6736	10.8406	10.7162	Upregulated	0.46651	6.49166e-05	0.0120115
201242_s_at	481	ATP1B1	ATPase, Na+/K+ transporting, beta 1 polypeptide	9.0991	8.94644	8.91042	9.40071	9.43327	9.35714	Upregulated	0.411718	6.42049e-05	0.0120115
202723_s_at	2308	FOXO1	forkhead box O1	7.72958	7.77397	7.71361	8.0886	8.10425	8.12847	Upregulated	0.368055	6.54564e-05	0.0120115
213895_at	2012	EMP1	epithelial membrane protein 1	6.26231	6.37748	6.2704	6.81778	6.70737	6.7296	Upregulated	0.448183	6.48353e-05	0.0120115
227671_at	7503	XIST	X (inactive)-specific transcript (non-protein coding)	6.8095	7.31606	7.2604	7.80142	7.74853	8.00216	Upregulated	0.722049	6.67863e-05	0.0121771
202656_s_at	9792	SERTAD2	SERTA domain containing 2	7.20257	7.08983	7.19101	7.56817	7.5283	7.59304	Upregulated	0.402033	6.75785e-05	0.0122684
203343_at	7358	UGDH	UDP-glucose dehydrogenase	7.96477	7.82098	7.97172	8.31067	8.4502	8.28064	Upregulated	0.428015	6.81327e-05	0.0123031
224848_at	1021	CDK6	cyclin-dependent kinase 6	8.10971	7.77071	7.70967	8.44177	8.36467	8.42272	Upregulated	0.546358	6.8354e-05	0.0123031
205105_at	4124	MAN2A1	mannosidase, alpha, class 2A, member 1	7.84114	7.65923	7.51766	8.15342	8.08779	8.16195	Upregulated	0.461708	6.95482e-05	0.0124648
239243_at	27332	ZNF638	zinc finger protein 638	3.40053	3.37846	3.34577	3.70821	3.90439	3.79319	Upregulated	0.427012	7.02657e-05	0.0125401
212298_at	8829	NRP1	neuropilin 1	4.83981	4.55165	4.46866	5.04454	5.26825	5.13284	Upregulated	0.528503	7.78795e-05	0.0138402
235976_at	84189	SLITRK6	SLIT and NTRK-like family, member 6	3.34499	3.22177	3.20661	3.65615	3.89913	3.62404	Upregulated	0.468648	7.87487e-05	0.0139359
200911_s_at	6867	TACC1	transforming, acidic coiled-coil containing protein 1	8.45332	8.37962	8.37461	8.75437	8.73752	8.84139	Upregulated	0.375244	7.95572e-05	0.01402
226015_at	7559	ZNF12	zinc finger protein 12	6.72977	6.39041	6.40237	7.13262	7.08741	7.0511	Upregulated	0.582857	8.00979e-05	0.0140565
203165_s_at	9197	SLC33A1	solute carrier family 33 (acetyl-CoA transporter), member 1	5.76122	5.56724	5.60309	6.03212	6.04012	6.15246	Upregulated	0.431052	8.9205e-05	0.0153981
203791_at	1657	DMXL1	Dmx-like 1	5.61411	5.21674	5.18352	5.91532	5.92894	5.89066	Upregulated	0.573517	9.14015e-05	0.015663
218456_at	65981	CAPRIN2	caprin family member 2	6.99723	7.03919	6.86227	7.39364	7.31746	7.38888	Upregulated	0.40043	9.14835e-05	0.015663
202351_at	3685	ITGAV	integrin, alpha V (vitronectin receptor, alpha polypeptide, antigen CD51)	8.58143	8.2072	8.11799	8.90545	8.77263	8.89816	Upregulated	0.556541	9.40381e-05	0.0160352
202275_at	2539	G6PD	glucose-6-phosphate dehydrogenase	8.55204	8.64509	8.74477	9.05247	9.11279	9.05455	Upregulated	0.42597	9.74115e-05	0.016477
217540_at	91775	FAM55C	family with sequence similarity 55, member C	3.84301	3.21032	3.44894	4.23405	4.18921	4.13972	Upregulated	0.686907	9.91401e-05	0.0166358
220924_s_at	54407	SLC38A2	solute carrier family 38, member 2	11.6909	11.5761	11.4896	12.0198	11.9391	11.9662	Upregulated	0.389513	0.000102609	0.0171275
210754_s_at	4067	LYN	v-yes-1 Yamaguchi sarcoma viral related oncogene homolog	7.57625	7.51132	7.5419	7.89592	7.92654	7.87115	Upregulated	0.354714	0.00010335	0.0171374
227980_at	79692	ZNF322A	zinc finger protein 322A	6.5212	6.51604	6.34516	6.82053	6.91223	6.83783	Upregulated	0.396063	0.000104664	0.0172872
1553186_x_at	158158	RASEF	RAS and EF-hand domain containing	5.16345	4.99547	4.90002	5.44967	5.41746	5.4971	Upregulated	0.435098	0.000108087	0.017645
213293_s_at	10346	TRIM22	tripartite motif-containing 22	5.09177	5.21342	4.98947	5.57654	5.61593	5.47315	Upregulated	0.456986	0.000107361	0.017645
213605_s_at	100134401	LOC100134401	hypothetical protein LOC100134401	4.96071	5.34267	5.11852	5.75936	5.63518	5.63069	Upregulated	0.534443	0.000107918	0.017645
224600_at	8545	CGGBP1	CGG triplet repeat binding protein 1	7.6212	7.50396	7.54075	7.92027	7.90366	7.913	Upregulated	0.357004	0.000108689	0.0176748
242297_at	6239	RREB1	ras responsive element binding protein 1	5.59619	5.84718	5.81066	6.10124	6.30128	6.22774	Upregulated	0.458744	0.000109922	0.0178065
226893_at	27	ABL2	v-abl Abelson murine leukemia viral oncogene homolog 2 (arg, Abelson-related gene)	6.91392	6.98844	6.97849	7.35053	7.29928	7.61291	Upregulated	0.460625	0.000113188	0.0181956
226663_at	55608	ANKRD10	ankyrin repeat domain 10	4.26337	3.72248	3.73449	4.53283	4.50905	4.84562	Upregulated	0.722385	0.000114302	0.0182355
233587_s_at	57568	SIPA1L2	signal-induced proliferation-associated 1 like 2	6.18628	6.23048	6.25474	6.7155	6.59684	6.71647	Upregulated	0.452439	0.000113924	0.0182355
205920_at	6533	SLC6A6	solute carrier family 6 (neurotransmitter transporter, taurine), member 6	4.17085	4.48282	4.49775	4.82672	4.90371	4.86916	Upregulated	0.482725	0.000115074	0.0182894
1553185_at	158158	RASEF	RAS and EF-hand domain containing	5.56906	5.65961	5.41479	6.02436	5.88069	6.08796	Upregulated	0.449852	0.000116171	0.0183255
227176_at	114134	SLC2A13	solute carrier family 2 (facilitated glucose transporter), member 13	4.03491	3.69643	3.8317	4.25392	4.32188	4.33194	Upregulated	0.448232	0.000117022	0.0183908
242492_at	1207	CLNS1A	chloride channel, nucleotide-sensitive, 1A	4.54665	4.60066	4.4178	5.1843	4.8439	5.23142	Upregulated	0.564836	0.00011752	0.0184005
202669_s_at	1948	EFNB2	ephrin-B2	7.36194	7.29658	7.3	7.69109	7.70814	7.66892	Upregulated	0.369876	0.000120755	0.0185817
214464_at	8476	CDC42BPA	CDC42 binding protein kinase alpha (DMPK-like)	8.55714	8.25173	8.17895	8.93204	8.73308	8.85912	Upregulated	0.512139	0.000120884	0.0185817
229648_at	9743	RICS	Rho GTPase-activating protein	6.70928	6.56992	6.48714	7.16633	6.94956	6.97466	Upregulated	0.441398	0.00012046	0.0185817
212636_at	9444	QKI	quaking homolog, KH domain RNA binding (mouse)	6.06004	5.52056	5.5575	6.37728	6.29923	6.33815	Upregulated	0.625519	0.000123914	0.0187061
227719_at	4093	SMAD9	SMAD family member 9	8.60735	8.23875	8.20557	9.02173	8.89779	8.8122	Upregulated	0.560018	0.000123201	0.0187061
229307_at	23243	ANKRD28	ankyrin repeat domain 28	4.18411	4.19132	4.04673	4.63136	4.60648	4.56161	Upregulated	0.459097	0.000123717	0.0187061
222598_s_at	89797	NAV2	neuron navigator 2	6.29158	6.41471	6.52626	6.82825	6.77915	6.81074	Upregulated	0.395196	0.000124629	0.0187468
1556060_a_at	26036	ZNF451	zinc finger protein 451	7.11923	6.89353	6.92918	7.45973	7.49907	7.52977	Upregulated	0.515543	0.000129965	0.0192242
205273_s_at	10531	PITRM1	pitrilysin metallopeptidase 1	9.83537	9.86137	9.89845	10.1923	10.2134	10.2434	Upregulated	0.351277	0.00013084	0.0192242
212314_at	23231	KIAA0746	KIAA0746 protein	8.0989	8.10542	8.14804	8.45957	8.50257	8.60522	Upregulated	0.404998	0.000130484	0.0192242
217875_s_at	56937	PMEPA1	prostate transmembrane protein, androgen induced 1	6.71968	6.65606	6.74347	7.1677	7.20139	7.08574	Upregulated	0.445208	0.000131454	0.0192242
225160_x_at	84825	NA	NA	7.47677	7.25733	7.12297	7.80176	7.76841	7.74072	Upregulated	0.484608	0.000130809	0.0192242
230077_at	255812	SDHALP1	succinate dehydrogenase complex, subunit A, flavoprotein pseudogene 1	5.44081	5.48677	5.2733	5.84766	5.83555	5.82197	Upregulated	0.434771	0.000131449	0.0192242
204970_s_at	4097	MAFG	v-maf musculoaponeurotic fibrosarcoma oncogene homolog G (avian)	7.32216	7.376	7.31041	7.66154	7.78354	7.71485	Upregulated	0.383788	0.000132963	0.0193777
227077_at	57335	ZNF286A	zinc finger protein 286A	7.39217	7.21306	7.17028	7.71737	7.66557	7.62616	Upregulated	0.411193	0.000135665	0.019634
232098_at	667	DST	dystonin	3.77379	3.65522	3.6717	4.19209	4.1884	4.01087	Upregulated	0.430217	0.000135659	0.019634
235086_at	7057	THBS1	thrombospondin 1	6.97549	6.86339	7.09102	7.41363	7.34193	7.47833	Upregulated	0.434661	0.00013612	0.019634
205730_s_at	22885	ABLIM3	actin binding LIM protein family, member 3	9.8291	9.92993	9.89608	10.3076	10.3324	10.2267	Upregulated	0.403894	0.000139712	0.0198128
219476_at	79098	C1orf116	chromosome 1 open reading frame 116	7.50428	7.56756	7.55732	7.9361	7.93629	8.04392	Upregulated	0.429051	0.00013829	0.0198128
225116_at	28996	HIPK2	homeodomain interacting protein kinase 2	6.88788	6.94579	6.88985	7.37573	7.39655	7.27617	Upregulated	0.441647	0.000138946	0.0198128
226899_at	219699	UNC5B	unc-5 homolog B (C. elegans)	5.89879	5.8154	5.80554	6.3096	6.30427	6.27658	Upregulated	0.456905	0.000138576	0.0198128
205595_at	1830	DSG3	desmoglein 3 (pemphigus vulgaris antigen)	7.46042	7.23016	7.31286	7.70604	7.74069	7.75084	Upregulated	0.398041	0.000141964	0.0199975
201325_s_at	2012	EMP1	epithelial membrane protein 1	9.85794	9.75393	9.76548	10.1497	10.1788	10.128	Upregulated	0.359708	0.00014294	0.0200678
209656_s_at	83604	TMEM47	transmembrane protein 47	4.79235	4.91755	4.6245	5.24392	5.53685	5.35924	Upregulated	0.601873	0.000146263	0.0201423
218184_at	56995	TULP4	tubby like protein 4	5.76229	5.48764	5.44521	6.04562	5.96076	6.12465	Upregulated	0.478632	0.00014634	0.0201423
220940_at	57730	ANKRD36B	ankyrin repeat domain 36B	3.61977	3.63643	3.31909	3.98058	4.18616	4.19449	Upregulated	0.595312	0.000144407	0.0201423
222667_s_at	55870	ASH1L	ash1 (absent, small, or homeotic)-like (Drosophila)	8.2563	8.0817	8.08914	8.51133	8.50413	8.54304	Upregulated	0.377119	0.000145546	0.0201423
211986_at	79026	AHNAK	AHNAK nucleoprotein	8.59103	8.59565	8.6807	8.97135	8.95436	9.12129	Upregulated	0.393204	0.000147921	0.0202935
205330_at	4330	MN1	meningioma (disrupted in balanced translocation) 1	3.64228	3.53459	3.66407	4.02329	3.95052	4.05721	Upregulated	0.396689	0.000149363	0.0203588
229173_at	80856	KIAA1715	KIAA1715	5.07976	4.8866	4.90261	5.40648	5.38775	5.34913	Upregulated	0.424798	0.000150145	0.0203994
201987_at	9969	MED13	mediator complex subunit 13	8.39691	8.07383	8.12064	8.69888	8.64386	8.63372	Upregulated	0.461687	0.000152581	0.0204013
218559_s_at	9935	MAFB	v-maf musculoaponeurotic fibrosarcoma oncogene homolog B (avian)	8.85751	8.84578	8.8309	9.31468	9.21364	9.32244	Upregulated	0.438858	0.000152244	0.0204013
219878_s_at	51621	KLF13	Kruppel-like factor 13	7.68344	7.67459	7.6411	8.15689	7.98229	8.05491	Upregulated	0.398319	0.000152157	0.0204013
235236_at	100131897	LOC100131897	Uncharacterized protein LOC100131897	5.56823	5.48489	5.53919	5.90673	5.86936	6.08383	Upregulated	0.422533	0.000151815	0.0204013
203705_s_at	8324	FZD7	frizzled homolog 7 (Drosophila)	4.4833	4.38992	4.71973	4.9251	5.28273	5.07737	Upregulated	0.564084	0.000155058	0.0206028
226352_at	133746	JMY	junction mediating and regulatory protein, p53 cofactor	6.84745	6.61991	6.4998	7.22099	7.01413	7.13888	Upregulated	0.468951	0.000155066	0.0206028
204664_at	250	ALPP	alkaline phosphatase, placental (Regan isozyme)	4.51825	4.48665	4.6325	4.95836	4.89588	4.92375	Upregulated	0.380198	0.000156403	0.0206502
221107_at	55584	CHRNA9	cholinergic receptor, nicotinic, alpha 9	8.64138	8.5909	8.55401	9.03655	8.99591	9.00861	Upregulated	0.41826	0.00015804	0.020801
203693_s_at	1871	E2F3	E2F transcription factor 3	8.50259	8.44399	8.38174	8.88972	8.85819	8.81542	Upregulated	0.411673	0.00015958	0.0208326
204363_at	2152	F3	coagulation factor III (thromboplastin, tissue factor)	7.98755	7.76795	7.79923	8.28005	8.44323	8.22699	Upregulated	0.46518	0.000159713	0.0208326
204720_s_at	9829	DNAJC6	DnaJ (Hsp40) homolog, subfamily C, member 6	5.70458	5.60538	5.68692	6.01236	6.06546	6.11107	Upregulated	0.397343	0.000159835	0.0208326
226770_at	260425	MAGI3	membrane associated guanylate kinase, WW and PDZ domain containing 3	6.18326	6.03099	5.83033	6.45306	6.48123	6.47829	Upregulated	0.456003	0.000160411	0.0208326
226490_at	57224	NHSL1	NHS-like 1	7.18985	7.42231	7.29496	7.69868	7.69285	7.93121	Upregulated	0.471878	0.000163144	0.0210132
203592_s_at	10272	FSTL3	follistatin-like 3 (secreted glycoprotein)	8.01975	8.07373	8.031	8.52269	8.39745	8.3413	Upregulated	0.378981	0.000163816	0.0210354
212890_at	124565	SLC38A10	solute carrier family 38, member 10	6.37517	6.41532	6.60325	6.85952	6.93702	6.8607	Upregulated	0.421168	0.000168975	0.0215011
202628_s_at	5054	SERPINE1	serpin peptidase inhibitor, clade E (nexin, plasminogen activator inhibitor type 1), member 1	7.34565	7.62685	7.45705	8.00843	7.9982	8.02225	Upregulated	0.533114	0.000171416	0.0216808
227335_at	11083	DIDO1	death inducer-obliterator 1	7.37049	7.43956	7.38926	7.74962	7.74798	7.74695	Upregulated	0.348412	0.0001728	0.0217253
226066_at	4286	MITF	microphthalmia-associated transcription factor	4.85103	4.99912	4.99327	5.26447	5.30517	5.359	Upregulated	0.361742	0.000175045	0.021877
238447_at	27303	RBMS3	RNA binding motif, single stranded interacting protein	5.83672	5.36026	5.40722	6.14093	6.02768	6.03969	Upregulated	0.534702	0.000174914	0.021877
224725_at	57534	MIB1	mindbomb homolog 1 (Drosophila)	6.82457	6.46245	6.3881	7.1101	7.13518	6.97243	Upregulated	0.514196	0.000178139	0.0221978
221511_x_at	9236	CCPG1	cell cycle progression 1	5.15978	4.88575	4.84382	5.51106	5.3982	5.39399	Upregulated	0.4713	0.00018005	0.0223698
238462_at	84959	UBASH3B	ubiquitin associated and SH3 domain containing, B	5.60838	5.42878	5.14709	5.94555	5.837	6.33949	Upregulated	0.64593	0.000186363	0.0230183
213388_at	9659	PDE4DIP	phosphodiesterase 4D interacting protein	6.27023	5.91803	6.036	6.43015	6.55268	6.66821	Upregulated	0.475597	0.00018906	0.0232692
243338_at	1452	CSNK1A1	casein kinase 1, alpha 1	5.25624	5.1464	4.85347	5.65654	5.51923	5.53223	Upregulated	0.483963	0.0001895	0.0232692
202242_at	7102	TSPAN7	tetraspanin 7	7.10436	7.17908	7.11602	7.57889	7.59089	7.53732	Upregulated	0.435882	0.000190705	0.0233492
219628_at	64393	ZMAT3	zinc finger, matrin type 3	7.89298	7.56454	7.59917	8.29445	8.00753	8.29626	Upregulated	0.513849	0.000196722	0.0237407
228462_at	153572	IRX2	iroquois homeobox 2	8.97982	9.09723	9.06838	9.42456	9.38891	9.41361	Upregulated	0.360549	0.000196508	0.0237407
226189_at	3696	ITGB8	integrin, beta 8	8.22691	7.795	7.84886	8.5384	8.38754	8.481	Upregulated	0.512055	0.000197451	0.0237607
1558378_a_at	113146	AHNAK2	AHNAK nucleoprotein 2	6.84589	6.73558	6.89971	7.30533	7.35013	7.24954	Upregulated	0.474605	0.000200615	0.0239962
204885_s_at	10232	MSLN	mesothelin	6.0131	5.86366	5.95676	6.26733	6.412	6.33213	Upregulated	0.392647	0.000201117	0.0239962
202704_at	10140	TOB1	transducer of ERBB2, 1	9.25536	8.88519	8.96275	9.48898	9.49169	9.47226	Upregulated	0.449877	0.000203881	0.024121
225115_at	28996	HIPK2	homeodomain interacting protein kinase 2	6.53711	6.35244	6.33439	7.05646	6.82194	7.0448	Upregulated	0.566419	0.000203772	0.024121
228496_s_at	51232	CRIM1	cysteine rich transmembrane BMP regulator 1 (chordin-like)	7.81445	7.71738	7.79683	8.10205	8.18992	8.10991	Upregulated	0.357736	0.000203299	0.024121
209829_at	9750	FAM65B	family with sequence similarity 65, member B	6.49177	6.48736	6.4636	6.96707	6.72104	6.90465	Upregulated	0.383343	0.00020553	0.0241803
230296_at	730094	C16orf52	chromosome 16 open reading frame 52	6.51743	6.50128	6.45365	7.13099	6.95026	6.79831	Upregulated	0.46907	0.000206711	0.0242513
211671_s_at	2908	NR3C1	nuclear receptor subfamily 3, group C, member 1 (glucocorticoid receptor)	8.92364	8.6515	8.50475	9.25226	9.15328	9.13671	Upregulated	0.487454	0.000208353	0.0243762
213089_at	100132134	LOC100132134	similar to LOC653391 protein	5.91904	6.07136	5.7798	6.31997	6.47413	6.28653	Upregulated	0.43681	0.000209298	0.0244189
203794_at	8476	CDC42BPA	CDC42 binding protein kinase alpha (DMPK-like)	7.58504	7.54553	7.41818	7.85844	7.90438	7.84091	Upregulated	0.351659	0.000218492	0.0251433
228325_at	23514	KIAA0146	KIAA0146	6.50626	6.51963	6.51422	6.8643	6.86518	6.85522	Upregulated	0.348197	0.000220965	0.0252897
212548_s_at	285527	FRYL	FRY-like	7.16773	7.0405	7.11323	7.47179	7.41739	7.5234	Upregulated	0.363702	0.000226365	0.0258375
238890_at	8624	PSMG1	proteasome (prosome, macropain) assembly chaperone 1	4.70562	4.56238	4.56555	5.0975	4.84969	5.13395	Upregulated	0.415864	0.000227717	0.0259216
201566_x_at	3398	ID2	inhibitor of DNA binding 2, dominant negative helix-loop-helix protein	7.62182	7.49189	7.64671	8.07227	7.9501	8.04054	Upregulated	0.43416	0.000229664	0.025933
213790_at	8038	ADAM12	ADAM metallopeptidase domain 12	4.02605	4.11793	4.24537	4.67025	4.44793	4.80968	Upregulated	0.512835	0.000229252	0.025933
229265_at	6497	SKI	v-ski sarcoma viral oncogene homolog (avian)	9.09239	9.11939	9.10187	9.41415	9.48664	9.48328	Upregulated	0.356807	0.000240383	0.0269986
209270_at	3914	LAMB3	laminin, beta 3	9.88619	10.2342	10.069	10.5068	10.4534	10.6039	Upregulated	0.458232	0.000244016	0.0273283
212655_at	23174	ZCCHC14	zinc finger, CCHC domain containing 14	7.20802	7.22349	7.20013	7.53849	7.47985	7.72894	Upregulated	0.371876	0.000248202	0.0275825
223605_at	83733	SLC25A18	solute carrier family 25 (mitochondrial carrier), member 18	5.40628	5.44218	5.5275	5.75952	6.08496	5.85146	Upregulated	0.439995	0.000248149	0.0275825
201986_at	9969	MED13	mediator complex subunit 13	7.25085	6.95622	7.18414	7.4559	7.55444	7.69423	Upregulated	0.43779	0.000252713	0.0278644
202359_s_at	399979	SNX19	sorting nexin 19	4.92577	4.97269	4.95046	5.29249	5.22395	5.36552	Upregulated	0.344346	0.000260119	0.0278644
209412_at	7109	TRAPPC10	trafficking protein particle complex 10	6.29722	6.18828	6.28314	6.57949	6.56035	6.61503	Upregulated	0.328746	0.000253244	0.0278644
218041_x_at	54407	SLC38A2	solute carrier family 38, member 2	11.7349	11.612	11.5212	12.0166	11.9646	11.9568	Upregulated	0.356614	0.000256015	0.0278644
219257_s_at	8877	SPHK1	sphingosine kinase 1	8.03689	8.19599	8.20961	8.48852	8.49513	8.53821	Upregulated	0.35979	0.000258053	0.0278644
219316_s_at	55640	FLVCR2	feline leukemia virus subgroup C cellular receptor family, member 2	4.59156	4.77129	4.78685	4.98568	5.1507	5.21429	Upregulated	0.400326	0.000260663	0.0278644
224624_at	56262	LRRC8A	leucine rich repeat containing 8 family, member A	10.5341	10.6167	10.5915	10.9191	10.9268	10.9436	Upregulated	0.349056	0.000259654	0.0278644
225361_x_at	159090	FAM122B	family with sequence similarity 122B	7.3166	7.19365	7.28979	7.59315	7.57146	7.63723	Upregulated	0.33393	0.000260347	0.0278644
225383_at	10838	ZNF275	zinc finger protein 275	6.94896	7.01492	7.12889	7.42299	7.35474	7.41794	Upregulated	0.367632	0.00025635	0.0278644
236241_at	51003	MED31	mediator complex subunit 31	3.8723	4.1743	4.27745	4.65141	4.71638	4.44895	Upregulated	0.497564	0.000256898	0.0278644
209387_s_at	4071	TM4SF1	transmembrane 4 L six family member 1	7.95718	7.98241	8.08206	8.32651	8.33751	8.37437	Upregulated	0.338914	0.00026334	0.0279365
224480_s_at	84803	AGPAT9	1-acylglycerol-3-phosphate O-acyltransferase 9	4.1547	4.43552	4.34984	4.9041	4.61094	4.76748	Upregulated	0.447484	0.00026254	0.0279365
225728_at	8470	SORBS2	sorbin and SH3 domain containing 2	5.53263	5.70893	5.44495	6.43934	5.92459	6.06986	Upregulated	0.582426	0.000263841	0.0279365
202207_at	10123	ARL4C	ADP-ribosylation factor-like 4C	7.16524	7.12214	7.0133	7.46661	7.5457	7.40576	Upregulated	0.372465	0.000264683	0.0279396
225447_at	2820	GPD2	glycerol-3-phosphate dehydrogenase 2 (mitochondrial)	8.91048	8.69389	8.6379	9.16865	9.19013	9.16577	Upregulated	0.427427	0.000270926	0.028456
225613_at	375449	MAST4	microtubule associated serine/threonine kinase family member 4	8.0403	8.14475	8.09171	8.48971	8.35043	8.46901	Upregulated	0.344126	0.000276064	0.0287803
228067_at	343990	C2orf55	chromosome 2 open reading frame 55	6.8633	7.11635	6.94677	7.39251	7.32679	7.50828	Upregulated	0.433716	0.0002759	0.0287803
213927_at	4293	MAP3K9	mitogen-activated protein kinase kinase kinase 9	5.55156	5.83276	5.74955	6.18159	6.16225	6.30727	Upregulated	0.505749	0.000288384	0.0299779
1563933_a_at	200150	PLD5	phospholipase D family, member 5	4.42079	4.29623	4.14376	4.9058	4.99644	4.53967	Upregulated	0.527039	0.000296073	0.0306388
1557384_at	7690	ZNF131	zinc finger protein 131	4.87486	4.80535	4.83105	5.265	5.44855	5.16797	Upregulated	0.456753	0.000304618	0.0307211
200825_s_at	10525	HYOU1	hypoxia up-regulated 1	8.19343	8.32803	8.30454	8.59742	8.57293	8.68133	Upregulated	0.341893	0.000302422	0.0307211
201952_at	214	ALCAM	activated leukocyte cell adhesion molecule	9.883	9.62492	9.31078	10.269	10.1622	10.061	Upregulated	0.557847	0.000307658	0.0307211
203485_at	6252	RTN1	reticulon 1	8.02669	8.02435	8.02657	8.32423	8.40951	8.36268	Upregulated	0.339605	0.000301153	0.0307211
204358_s_at	23768	FLRT2	fibronectin leucine rich transmembrane protein 2	6.13052	6.03041	6.03813	6.40405	6.53136	6.37395	Upregulated	0.370104	0.00030781	0.0307211
214179_s_at	4779	NFE2L1	nuclear factor (erythroid-derived 2)-like 1	7.97127	7.95294	7.91676	8.30558	8.32757	8.24813	Upregulated	0.346772	0.000307071	0.0307211
218330_s_at	89797	NAV2	neuron navigator 2	9.56136	9.64438	9.65835	9.91122	9.9639	10.0466	Upregulated	0.352541	0.000304252	0.0307211
226538_at	4124	MAN2A1	mannosidase, alpha, class 2A, member 1	7.84193	7.60998	7.49157	8.03911	8.03081	8.12306	Upregulated	0.416498	0.000305864	0.0307211
236841_at	374666	WASH3P	WAS protein family homolog 3 pseudogene	6.88436	7.22463	7.09259	7.44186	7.53265	7.47588	Upregulated	0.416268	0.000300433	0.0307211
239719_at	135228	CD109	CD109 molecule	5.29822	5.01099	5.07731	5.6333	5.44805	5.52167	Upregulated	0.405498	0.000302442	0.0307211
206170_at	154	ADRB2	adrenergic, beta-2-, receptor, surface	8.31466	8.49782	8.61533	8.78618	8.91511	8.91556	Upregulated	0.396347	0.000313854	0.0311766
232323_s_at	55761	TTC17	tetratricopeptide repeat domain 17	6.99014	6.93163	6.79831	7.31314	7.2048	7.35516	Upregulated	0.38434	0.000316583	0.0313738
202971_s_at	8445	DYRK2	dual-specificity tyrosine-(Y)-phosphorylation regulated kinase 2	5.13857	4.98956	5.08941	5.47865	5.34375	5.53046	Upregulated	0.378437	0.000321375	0.0314783
242146_at	6627	SNRPA1	small nuclear ribonucleoprotein polypeptide A'	4.80664	5.08364	4.89693	5.33352	5.37756	5.54727	Upregulated	0.490381	0.000320653	0.0314783
224692_at	84919	PPP1R15B	protein phosphatase 1, regulatory (inhibitor) subunit 15B	8.92173	8.81601	8.88991	9.26623	9.20137	9.19771	Upregulated	0.345887	0.000322606	0.031504
217902_s_at	8924	HERC2	hect domain and RLD 2	7.31006	7.28125	7.23029	7.58883	7.61081	7.57753	Upregulated	0.318522	0.00032573	0.0316839
206157_at	5806	PTX3	pentraxin-related gene, rapidly induced by IL-1 beta	5.46473	4.87321	5.12775	5.79525	5.74758	5.70685	Upregulated	0.594665	0.000332614	0.0321309
203431_s_at	9743	RICS	Rho GTPase-activating protein	7.71048	7.72913	7.74227	8.1257	7.96427	8.18823	Upregulated	0.365441	0.000336937	0.0323994
225512_at	253461	ZBTB38	zinc finger and BTB domain containing 38	8.48339	8.18576	8.06183	8.69118	8.72474	8.64581	Upregulated	0.443585	0.000337703	0.0323994
238886_at	10972	TMED10	transmembrane emp24-like trafficking protein 10 (yeast)	3.7925	3.94368	3.6979	4.1304	4.18137	4.29889	Upregulated	0.392192	0.000343776	0.0329072
202619_s_at	5352	PLOD2	procollagen-lysine, 2-oxoglutarate 5-dioxygenase 2	8.05435	7.81584	7.71903	8.27339	8.24012	8.29282	Upregulated	0.405702	0.000347507	0.0331138
225327_at	56204	KIAA1370	KIAA1370	6.99298	6.66939	6.70895	7.26682	7.28153	7.12471	Upregulated	0.433915	0.000349258	0.0331308
232481_s_at	84189	SLITRK6	SLIT and NTRK-like family, member 6	6.46797	6.28282	6.32445	6.90349	6.63099	6.85872	Upregulated	0.439321	0.000349122	0.0331308
226694_at	11217	AKAP2	A kinase (PRKA) anchor protein 2	8.41762	8.39574	8.30028	8.71876	8.65411	8.75465	Upregulated	0.337959	0.000351936	0.0333097
214722_at	388677	NOTCH2NL	Notch homolog 2 (Drosophila) N-terminal like	7.22503	7.03779	6.92857	7.45113	7.49118	7.38978	Upregulated	0.380234	0.000360614	0.0338271
224905_at	80232	WDR26	WD repeat domain 26	8.34193	8.42555	8.42606	8.67626	8.72447	8.7691	Upregulated	0.325431	0.000362446	0.0339233
209616_s_at	1066	CES1	carboxylesterase 1 (monocyte/macrophage serine esterase 1)	10.6761	10.7699	10.8827	11.1816	11.1687	11.1797	Upregulated	0.400445	0.000363491	0.0339457
222982_x_at	54407	SLC38A2	solute carrier family 38, member 2	12.8741	12.7002	12.6489	13.1315	13.0479	13.0978	Upregulated	0.351349	0.000365764	0.0340824
242828_at	55137	FIGN	fidgetin	4.29842	4.27895	4.19181	4.6809	4.51172	4.74759	Upregulated	0.390342	0.000370015	0.0343266
221763_at	221037	JMJD1C	jumonji domain containing 1C	6.93437	6.67979	6.64872	7.28427	7.14106	7.11793	Upregulated	0.426795	0.00037552	0.034358
221965_at	10198	MPHOSPH9	M-phase phosphoprotein 9	6.65398	6.49673	6.39632	6.87475	6.864	6.98341	Upregulated	0.39171	0.000374564	0.034358
238350_at	254048	UBN2	ubinuclein 2	4.60772	4.64351	4.49982	4.95828	5.08403	4.85768	Upregulated	0.382978	0.000376064	0.034358
241938_at	9444	QKI	quaking homolog, KH domain RNA binding (mouse)	3.46086	3.54772	3.42806	3.83323	3.77009	3.96887	Upregulated	0.378513	0.000372201	0.034358
202615_at	2776	GNAQ	guanine nucleotide binding protein (G protein), q polypeptide	8.56792	8.3688	8.22053	8.81418	8.77403	8.77475	Upregulated	0.401903	0.000377777	0.0344398
1568955_at	23380	SRGAP2	SLIT-ROBO Rho GTPase activating protein 2	6.8046	6.75914	6.62777	7.03623	7.03459	7.16059	Upregulated	0.346633	0.00038029	0.0344502
200815_s_at	5048	PAFAH1B1	platelet-activating factor acetylhydrolase, isoform Ib, alpha subunit 45kDa	9.25341	9.3383	9.34952	9.63888	9.65533	9.66327	Upregulated	0.338755	0.000379169	0.0344502
202284_s_at	1026	CDKN1A	cyclin-dependent kinase inhibitor 1A (p21, Cip1)	9.58473	9.7427	9.79317	10.0709	10.095	10.061	Upregulated	0.368784	0.00038125	0.0344562
208809_s_at	81688	C6orf62	chromosome 6 open reading frame 62	10.1312	10.0087	9.98025	10.4058	10.3711	10.3627	Upregulated	0.339822	0.000382047	0.0344562
201940_at	1362	CPD	carboxypeptidase D	6.60186	6.59416	6.64311	6.98008	6.86206	6.93562	Upregulated	0.312881	0.000387757	0.034858
204544_at	11234	HPS5	Hermansky-Pudlak syndrome 5	8.3971	8.30258	8.28938	8.69906	8.68441	8.57809	Upregulated	0.324167	0.000388157	0.034858
223288_at	84640	USP38	ubiquitin specific peptidase 38	8.05245	7.56327	7.53616	8.2219	8.27293	8.22798	Upregulated	0.523642	0.000390033	0.0349519
203304_at	25805	BAMBI	BMP and activin membrane-bound inhibitor homolog (Xenopus laevis)	7.11113	7.24777	7.38471	7.66044	7.70282	7.63458	Upregulated	0.418077	0.000391713	0.035028
224726_at	57534	MIB1	mindbomb homolog 1 (Drosophila)	8.65657	8.34205	8.26708	8.9321	8.79114	8.87922	Upregulated	0.445582	0.000394111	0.0350933
236814_at	4194	MDM4	Mdm4 p53 binding protein homolog (mouse)	8.55617	8.59819	8.52405	8.84045	8.89146	8.87696	Upregulated	0.31015	0.000393845	0.0350933
1556007_s_at	1452	CSNK1A1	casein kinase 1, alpha 1	6.14648	5.63235	5.90492	6.52225	6.33812	6.56042	Upregulated	0.579013	0.000396707	0.0351019
242837_at	6429	SFRS4	splicing factor, arginine/serine-rich 4	4.54896	4.72573	4.46055	5.1162	5.07519	4.88395	Upregulated	0.446698	0.000396422	0.0351019
219437_s_at	29123	ANKRD11	ankyrin repeat domain 11	7.47048	7.42826	7.29595	7.9183	7.72791	7.74	Upregulated	0.397178	0.000399094	0.0352391
238468_at	23112	TNRC6B	trinucleotide repeat containing 6B	5.87911	5.72891	5.79699	6.1093	6.11204	6.14636	Upregulated	0.320896	0.000406654	0.035608
219477_s_at	55901	THSD1	thrombospondin, type I, domain containing 1	7.05682	7.10644	7.06295	7.43253	7.49516	7.34574	Upregulated	0.349074	0.000408753	0.0357175
203885_at	23011	RAB21	RAB21, member RAS oncogene family	8.04532	7.80151	7.79032	8.29547	8.29126	8.17965	Upregulated	0.376409	0.000413266	0.0359627
202464_s_at	5209	PFKFB3	6-phosphofructo-2-kinase/fructose-2,6-biphosphatase 3	8.71865	8.67063	8.70806	8.93945	9.0749	9.15794	Upregulated	0.358316	0.000415949	0.0361215
207904_s_at	4012	LNPEP	leucyl/cystinyl aminopeptidase	4.76087	4.62586	4.58169	4.96844	5.0251	4.95936	Upregulated	0.328165	0.000421785	0.0362545
219546_at	55589	BMP2K	BMP2 inducible kinase	6.2651	6.28779	6.2141	6.74784	6.71177	6.58724	Upregulated	0.42662	0.000421336	0.0362545
224702_at	153339	TMEM167A	transmembrane protein 167A	8.2914	8.07123	7.97312	8.56327	8.42786	8.55101	Upregulated	0.40213	0.000419271	0.0362545
231907_at	27	ABL2	v-abl Abelson murine leukemia viral oncogene homolog 2 (arg, Abelson-related gene)	7.07029	7.00802	6.96402	7.341	7.37526	7.27985	Upregulated	0.317929	0.000420217	0.0362545
213069_at	57493	HEG1	HEG homolog 1 (zebrafish)	6.93814	6.96366	6.93503	7.44922	7.25448	7.4484	Upregulated	0.438423	0.000431785	0.0370235
210276_s_at	11078	TRIOBP	TRIO and F-actin binding protein	7.78529	7.98174	7.97329	8.22689	8.43729	8.26861	Upregulated	0.397488	0.000434405	0.037037
201565_s_at	3398	ID2	inhibitor of DNA binding 2, dominant negative helix-loop-helix protein	9.36658	9.32561	9.42172	9.81973	9.77678	9.94331	Upregulated	0.475304	0.000438987	0.0373521
236155_at	79670	ZCCHC6	zinc finger, CCHC domain containing 6	5.88259	5.39759	5.53256	6.10377	6.21943	5.99405	Upregulated	0.501501	0.000444847	0.0376983
239067_s_at	56666	PANX2	pannexin 2	5.30407	5.20599	5.24859	5.74207	5.85393	5.84507	Upregulated	0.560808	0.000445822	0.0377051
227197_at	26084	SGEF	Src homology 3 domain-containing guanine nucleotide exchange factor	5.58417	5.7769	5.70391	6.15159	5.97063	6.20157	Upregulated	0.419602	0.000448731	0.0377993
204066_s_at	116987	AGAP1	ArfGAP with GTPase domain, ankyrin repeat and PH domain 1	7.50243	7.42303	7.50554	7.92361	7.78485	7.73887	Upregulated	0.338779	0.000450675	0.0378873
212765_at	23271	CAMSAP1L1	calmodulin regulated spectrin-associated protein 1-like 1	10.0769	9.68206	9.69763	10.3426	10.1754	10.317	Upregulated	0.459442	0.000453967	0.0380123
219832_s_at	3229	HOXC13	homeobox C13	7.44421	7.48337	7.68512	7.81527	7.91288	7.98211	Upregulated	0.365853	0.000455142	0.038035
225338_at	79699	ZYG11B	zyg-11 homolog B (C. elegans)	8.24673	8.04171	7.9724	8.60194	8.4193	8.44185	Upregulated	0.400748	0.000462287	0.0385174
212066_s_at	9736	USP34	ubiquitin specific peptidase 34	8.43679	8.21592	8.16204	8.64858	8.58781	8.71706	Upregulated	0.379566	0.000470431	0.0388758
201324_at	2012	EMP1	epithelial membrane protein 1	11.4361	11.2661	11.2893	11.6842	11.7819	11.659	Upregulated	0.377863	0.00047655	0.0392786
201328_at	2114	ETS2	v-ets erythroblastosis virus E26 oncogene homolog 2 (avian)	8.3143	8.21974	8.23317	8.63983	8.52742	8.54999	Upregulated	0.316674	0.000481623	0.0395327
203939_at	4907	NT5E	5'-nucleotidase, ecto (CD73)	9.92583	9.85426	9.72371	10.1652	10.2277	10.2201	Upregulated	0.369709	0.000483624	0.039552
218098_at	10564	ARFGEF2	ADP-ribosylation factor guanine nucleotide-exchange factor 2 (brefeldin A-inhibited)	8.69861	8.4099	8.42506	8.89176	8.89166	8.86238	Upregulated	0.370743	0.000487133	0.0397149
231119_at	5983	RFC3	replication factor C (activator 1) 3, 38kDa	5.96882	5.83458	5.9564	6.24425	6.25313	6.25184	Upregulated	0.329806	0.000492539	0.0400444
232176_at	84189	SLITRK6	SLIT and NTRK-like family, member 6	5.68078	5.89391	5.46888	6.22339	5.99735	6.37264	Upregulated	0.516603	0.000493448	0.0400444
207290_at	5362	PLXNA2	plexin A2	6.08547	6.26971	6.54647	6.77025	6.82451	6.84763	Upregulated	0.513581	0.000505396	0.0408565
226688_at	285343	C3orf23	chromosome 3 open reading frame 23	6.00703	5.76576	5.66341	6.16672	6.24213	6.27271	Upregulated	0.415122	0.000506458	0.040864
219250_s_at	23767	FLRT3	fibronectin leucine rich transmembrane protein 3	7.72134	7.42779	7.3969	7.92256	7.86248	7.97685	Upregulated	0.405285	0.00051239	0.04111
221858_at	23232	TBC1D12	TBC1 domain family, member 12	5.31665	5.27798	5.07757	5.57252	5.58277	5.69741	Upregulated	0.393499	0.000512435	0.04111
219571_s_at	7559	ZNF12	zinc finger protein 12	5.4659	5.51366	5.08825	5.87504	6.16701	6.00987	Upregulated	0.66137	0.000516681	0.041129
234140_s_at	57620	STIM2	stromal interaction molecule 2	6.29009	6.33168	6.16439	6.71538	6.64351	6.54971	Upregulated	0.374147	0.000518531	0.041129
238513_at	79056	PRRG4	proline rich Gla (G-carboxyglutamic acid) 4 (transmembrane)	8.81655	8.31775	8.41383	9.01112	8.98117	8.99993	Upregulated	0.481363	0.000522066	0.0413315
202770_s_at	901	CCNG2	cyclin G2	7.24248	7.11264	7.19419	7.59144	7.44333	7.58213	Upregulated	0.355867	0.000529613	0.041772
228785_at	23528	ZNF281	zinc finger protein 281	8.49709	8.24027	8.03121	8.7095	8.72624	8.71287	Upregulated	0.460012	0.00052892	0.041772
219722_s_at	79153	GDPD3	glycerophosphodiester phosphodiesterase domain containing 3	6.2946	6.73053	6.63324	6.9166	7.08353	7.17175	Upregulated	0.5045	0.000533068	0.0418154
223374_s_at	8706	B3GALNT1	beta-1,3-N-acetylgalactosaminyltransferase 1 (globoside blood group)	4.76103	4.32623	4.47891	5.02691	4.93664	5.09572	Upregulated	0.497701	0.000533633	0.0418154
214212_x_at	10979	FERMT2	fermitin family homolog 2 (Drosophila)	6.87619	6.67379	6.66339	7.21162	7.06515	7.08077	Upregulated	0.381391	0.000536013	0.0418846
218237_s_at	81539	SLC38A1	solute carrier family 38, member 1	10.8615	10.653	10.5629	11.1156	10.9864	11.0864	Upregulated	0.370315	0.000540104	0.0421261
222810_s_at	9462	RASAL2	RAS protein activator like 2	6.52436	6.60627	6.6381	6.95351	6.8835	6.92083	Upregulated	0.329705	0.000556173	0.0431959
227577_at	149371	EXOC8	exocyst complex component 8	8.07001	7.93906	7.80799	8.33225	8.25782	8.30712	Upregulated	0.360045	0.000556897	0.0431959
222670_s_at	9935	MAFB	v-maf musculoaponeurotic fibrosarcoma oncogene homolog B (avian)	7.65823	7.70371	7.63068	7.96212	7.92043	8.07854	Upregulated	0.322823	0.000558036	0.0432047
231175_at	221336	BEND6	BEN domain containing 6	3.12565	3.07667	3.15923	3.41338	3.44799	3.41817	Upregulated	0.305995	0.000564792	0.043488
218418_s_at	25959	KANK2	KN motif and ankyrin repeat domains 2	7.69154	7.74034	7.63744	7.96132	8.03229	8.0332	Upregulated	0.319163	0.000566276	0.0435226
225095_at	9517	SPTLC2	serine palmitoyltransferase, long chain base subunit 2	7.03109	6.92389	7.00947	7.32496	7.21216	7.40789	Upregulated	0.326853	0.000570329	0.0437543
226077_at	153830	RNF145	ring finger protein 145	11.0561	10.9087	10.9806	11.3035	11.2771	11.3298	Upregulated	0.321675	0.00057218	0.0438165
222619_at	23528	ZNF281	zinc finger protein 281	8.55415	8.37707	8.18025	8.81907	8.77247	8.80533	Upregulated	0.428467	0.000574703	0.0438502
204182_s_at	23099	ZBTB43	zinc finger and BTB domain containing 43	5.98463	5.73813	6.01676	6.29538	6.25692	6.31478	Upregulated	0.375852	0.000575995	0.0438694
207318_s_at	8621	CDC2L5	cell division cycle 2-like 5 (cholinesterase-related cell division controller)	8.79552	8.73411	8.54399	9.00133	9.04744	9.04734	Upregulated	0.340834	0.000578237	0.0439607
228809_at	91966	CXorf40A	chromosome X open reading frame 40A	6.34938	6.55901	6.66316	7.07728	6.9232	6.97333	Upregulated	0.467419	0.000579679	0.0439908
203186_s_at	6275	S100A4	S100 calcium binding protein A4	10.9149	10.7891	11.0003	11.3181	11.1778	11.2707	Upregulated	0.354074	0.000586819	0.0442519
212192_at	115207	KCTD12	potassium channel tetramerisation domain containing 12	8.24692	7.834	7.78607	8.48573	8.38467	8.37132	Upregulated	0.458236	0.000587322	0.0442519
235075_at	1830	DSG3	desmoglein 3 (pemphigus vulgaris antigen)	8.08979	7.93802	7.84675	8.2763	8.35818	8.31701	Upregulated	0.358975	0.000593628	0.0444303
225835_at	6558	SLC12A2	solute carrier family 12 (sodium/potassium/chloride transporters), member 2	7.67161	7.41528	7.29099	7.86205	7.84357	7.85491	Upregulated	0.394219	0.000595432	0.0444653
201880_at	25820	ARIH1	ariadne homolog, ubiquitin-conjugating enzyme E2 binding protein, 1 (Drosophila)	8.48035	8.32889	8.24881	8.65356	8.72709	8.67734	Upregulated	0.333313	0.000600081	0.0446669
202976_s_at	22836	RHOBTB3	Rho-related BTB domain containing 3	7.68961	7.44054	7.21978	7.97954	7.83906	7.86647	Upregulated	0.445047	0.000602516	0.0446669
225810_at	54893	MTMR10	myotubularin related protein 10	6.89366	6.86552	6.68245	7.14455	7.1733	7.30681	Upregulated	0.394341	0.000601251	0.0446669
217196_s_at	23271	CAMSAP1L1	calmodulin regulated spectrin-associated protein 1-like 1	8.99268	8.65816	8.69187	9.28711	9.13903	9.21873	Upregulated	0.434055	0.000606453	0.0447331
226045_at	10818	FRS2	fibroblast growth factor receptor substrate 2	6.26951	6.03337	6.03199	6.56342	6.36567	6.51728	Upregulated	0.370502	0.000610782	0.0449562
229893_at	257019	FRMD3	FERM domain containing 3	4.6031	4.58042	4.52641	5.03522	5.12827	4.86646	Upregulated	0.440005	0.000623045	0.045558
225243_s_at	7871	SLMAP	sarcolemma associated protein	8.30928	7.77776	7.92112	8.55051	8.48897	8.42018	Upregulated	0.483831	0.000633503	0.0462424
236044_at	196051	PPAPDC1A	phosphatidic acid phosphatase type 2 domain containing 1A	4.95806	5.09389	5.70895	5.98962	5.76592	5.97973	Upregulated	0.65812	0.000637456	0.0464505
238035_at	6670	SP3	Sp3 transcription factor	6.90673	6.73769	6.55056	7.12211	7.07585	7.1823	Upregulated	0.39509	0.000639643	0.0465293
209641_s_at	8714	ABCC3	ATP-binding cassette, sub-family C (CFTR/MRP), member 3	7.4582	7.55427	7.60469	7.86514	7.83347	7.89329	Upregulated	0.32491	0.000646103	0.0468923
213457_at	9258	MFHAS1	malignant fibrous histiocytoma amplified sequence 1	7.22986	7.40187	7.28386	7.78287	7.54253	7.66314	Upregulated	0.357649	0.00064686	0.0468923
223380_s_at	26524	LATS2	LATS, large tumor suppressor, homolog 2 (Drosophila)	7.29638	7.39299	7.17824	7.64696	7.54846	7.70917	Upregulated	0.345661	0.000650122	0.0470478
218502_s_at	7227	TRPS1	trichorhinophalangeal syndrome I	6.82824	6.58995	6.68489	7.10541	7.08144	7.04833	Upregulated	0.377369	0.000652673	0.0470707
219312_s_at	65986	ZBTB10	zinc finger and BTB domain containing 10	4.3486	3.82253	4.24647	4.69133	4.51323	4.79896	Upregulated	0.528641	0.00065558	0.0471995
226601_at	148867	SLC30A7	solute carrier family 30 (zinc transporter), member 7	7.43528	7.08395	6.9494	7.5649	7.61107	7.65313	Upregulated	0.453487	0.000660361	0.0474138
224967_at	7357	UGCG	UDP-glucose ceramide glucosyltransferase	7.79487	7.46298	7.38535	7.98773	7.98144	7.91854	Upregulated	0.414837	0.000665832	0.0476931
218313_s_at	51809	GALNT7	UDP-N-acetyl-alpha-D-galactosamine:polypeptide N-acetylgalactosaminyltransferase 7 (GalNAc-T7)	8.15318	8.02614	7.91247	8.41384	8.39744	8.29699	Upregulated	0.338826	0.000668963	0.047836
207121_s_at	5597	MAPK6	mitogen-activated protein kinase 6	10.6969	10.3873	10.2741	10.967	10.8308	10.9324	Upregulated	0.457323	0.000671587	0.0479105
204059_s_at	4199	ME1	malic enzyme 1, NADP(+)-dependent, cytosolic	10.3923	10.1858	10.216	10.6628	10.6228	10.6166	Upregulated	0.369367	0.000674952	0.0480089
213164_at	6526	SLC5A3	solute carrier family 5 (sodium/myo-inositol cotransporter), member 3	7.51567	7.57081	7.67501	7.90711	7.81943	8.04764	Upregulated	0.33756	0.000681274	0.0482251
229908_s_at	64718	UNKL	unkempt homolog (Drosophila)-like	5.63563	5.61707	5.59737	6.01551	6.02838	6.05128	Upregulated	0.41503	0.000680861	0.0482251
219975_x_at	55301	OLAH	oleoyl-ACP hydrolase	3.60225	3.45059	3.67719	3.87055	3.99033	3.88721	Upregulated	0.339351	0.000683953	0.0483335
220195_at	55777	MBD5	methyl-CpG binding domain protein 5	5.94927	5.98916	6.06228	6.28451	6.31573	6.30269	Upregulated	0.300738	0.000697007	0.0489275
242669_at	51569	UFM1	ubiquitin-fold modifier 1	4.17995	4.30252	3.75257	4.85546	4.57026	4.4796	Upregulated	0.556761	0.000713389	0.0499111
